# Supplementary material for: A multiplex PCR assay for the differentiation of Mycobacterium tuberculosis complex reveals high rates of mixed-lineage tuberculosis infections among patients in Ghana
Source: Front Cell Infect Microbiol. 2023 Apr 3;13:1125079. doi: 10.3389/fcimb.2023.1125079 (PMC10108843; doi:10.3389/fcimb.2023.1125079)
Supplement: Supplementary file 2 [file Table_1.xlsx]

## Sheet: List of genomes
	Table S1. List of genomes and QUAST analysis outcome
	Number	Accession No./Assembly	Name of MTBC/Lineage	# contigs	Largest contig	Total length	N50	L50	# N's per 100 kbp	verdict
	1	ERR234160_L5	MAF L5	311	103061	4303038	30460	43	0	OK
	2	ERR234176_L5	MAF L5	223	212602	4283287	58774	25	0	OK
	3	ERR234199_L5	MAF L5	209	155337	4324288	58406	26	0	OK
	4	GCA_000159755.1	MAF L5	6	2859462	4420336	2859462	1	983.07	careful
	5	GCA_000665945.1	MAF L5	3	2476305	4416794	2476305	1	442.7	careful
	6	GCA_000666225.1	MAF L5	4	3935762	4400807	3935762	1	289.95	careful
	7	GCA_000666625.1	MAF L5	5	3939875	4416566	3939875	1	260.18	careful
	8	GCA_001394515.1	MAF L5	193	207757	4340832	52472	26	72.5	OK
	9	GCA_001395735.1	MAF L5	186	167855	4308448	57129	25	61.6	OK
	10	ERR841438	MAF L5	440	69652	4322311	27300	50	0	OK
	11	ERR2181457	MAF L5	486	106874	4323234	25123	54	0	OK
	12	ERR234202	MAF L5	299	119093	4296685	31278	42	0	OK
	13	ERR234113	MAF L5	190	155387	4330011	58571	26	0	OK
	14	ERR234204	MAF L5	224	143858	4305956	51535	29	0	OK
	15	ERR1334053	MAF L5	113	295348	4363623	99091	15	0	OK
	16	ERR1334051	MAF L5	113	281716	4378028	105361	14	0	OK
	17	ERR1334049	MAF L5	111	299708	4346650	109755	14	0	OK
	18	ERR1215482	MAF L5	211	237630	4395338	96438	16	0	OK
	19	ERR1215481	MAF L5	107	237989	4369633	114440	14	0	OK
	20	ERR1215480	MAF L5	111	295386	4378143	105361	13	0	OK
	21	ERR1215478	MAF L5	96	281610	4388881	117374	12	0	OK
	22	ERR1215477	MAF L5	107	281577	4383561	115226	14	0	OK
	23	ERR1215476	MAF L5	116	281726	4382902	105903	14	0	OK
	24	ERR1082115	MAF L5	109	281633	4377329	114334	13	0	OK
	25	ERR1082117	MAF L5	102	581213	4363806	114438	12	0	OK
	26	ERR1082119	MAF L5	94	298076	4382094	117445	12	0	OK
	27	ERR1082120	MAF L5	98	298215	4373434	117446	12	0	OK
	28	ERR1082122	MAF L5	94	298156	4378870	115797	13	0	OK
	29	ERR1082123	MAF L5	94	506414	4381588	111981	11	0	OK
	30	ERR1082124	MAF L5	86	298099	4389310	130488	12	0	OK
	31	ERR1082125	MAF L5	94	306438	4368993	125380	11	0	OK
	32	ERR1082127	MAF L5	97	281633	4370621	115019	13	0	OK
	33	ERR1082128	MAF L5	106	321505	4381696	104976	14	0	OK
	34	ERR1082129	MAF L5	90	487705	4381487	109769	13	0	OK
	35	ERR1082131	MAF L5	91	298166	4376426	108283	14	0	OK
	36	ERR1082132	MAF L5	105	281633	4373321	110523	14	0	OK
	37	ERR1082135	MAF L5	95	298215	4355685	134378	10	0	OK
	38	ERR1082137	MAF L5	106	281737	4376557	109769	14	0	OK
	39	ERR1082139	MAF L5	91	281046	4377160	115722	12	0	OK
	40	ERR1082142	MAF L5	100	475241	4384291	115714	11	0	OK
	41	ERR1082143	MAF L5	94	281633	4374368	117445	12	0	OK
	42	ERR1203053	MAF L5	118	281519	4362174	104976	15	0	OK
	43	ERR1203054	MAF L5	116	281610	4374048	114440	13	0	OK
	44	ERR1203055	MAF L5	114	281624	4385364	107367	15	0	OK
	45	ERR1215474	MAF L5	96	350111	4379756	111020	14	0	OK
	46	ERR1203056	MAF L5	122	234038	4380845	105644	15	0	OK
	47	ERR1203057	MAF L5	122	281628	4384924	105744	14	0	OK
	48	ERR1203058	MAF L5	103	281727	4387160	111837	14	0	OK
	49	ERR1203059	MAF L5	119	297932	4381225	107242	13	0	OK
	50	ERR1203061	MAF L5	109	281633	4377990	114440	13	0	OK
	51	ERR1203065	MAF L5	95	281506	4385517	117445	12	0	OK
	52	ERR1203066	MAF L5	85	298120	4384164	130127	12	0	OK
	53	ERR1203068	MAF L5	101	298224	4384244	117439	12	0	OK
	54	ERR1203069	MAF L5	96	298154	4367874	117445	11	0	OK
	55	ERR1203070	MAF L5	92	298016	4378746	123515	12	0	OK
	56	ERR1203074	MAF L5	98	327671	4372262	112236	13	0	OK
	57	ERR1203076	MAF L5	96	281729	4360864	114440	13	0	OK
	58	ERR1203077	MAF L5	110	281825	4366964	98789	14	0	OK
	59	ERR502475	MAF L5	118	299587	4382577	104742	15	0	OK
	60	ERR502476	MAF L5	113	281600	4381755	109407	14	0	OK
	61	ERR502477	MAF L5	124	281609	4369067	105478	14	0	OK
	62	ERR502487	MAF L5	110	281713	4372318	104952	14	0	OK
	63	ERR702402	MAF L5	112	281608	4362515	114363	13	0	OK
	64	ERR502500	MAF L5	122	281609	4368425	104952	14	0	OK
	65	ERR502501	MAF L5	127	281598	4353717	105252	14	0	OK
	66	ERR502502	MAF L5	125	281609	4367591	114906	13	0	OK
	67	ERR702403	MAF L5	125	281609	4374414	107202	14	0	OK
	68	ERR502505	MAF L5	113	281609	4377422	111949	13	0	OK
	69	ERR502508	MAF L5	116	281692	4374735	107316	14	0	OK
	70	ERR502509	MAF L5	132	281692	4391422	105337	14	0	OK
	71	ERR502512	MAF L5	165	281810	4405621	98764	15	0	OK
	72	ERR502515	MAF L5	118	281600	4371594	114906	14	0	OK
	73	ERR502536	MAF L5	151	281705	4418488	105339	14	0	OK
	74	ERR517471	MAF L5	190	174748	4353090	58915	22	0	OK
	75	ERR1215473	MAF L5	110	261422	4380159	98789	15	0	OK
	76	ERR702407	MAF L5	179	281698	4451812	99157	15	0	OK
	77	ERR702408	MAF L5	116	281705	4360268	101869	14	0	OK
	78	ERR702409	MAF L5	117	281988	4373591	107313	14	0	OK
	79	ERR702410	MAF L5	120	295344	4377213	115511	12	0	OK
	80	ERR702411	MAF L5	156	237920	4418869	104952	14	0	OK
	81	ERR702412	MAF L5	125	281692	4347174	112510	13	0	OK
	82	ERR702413	MAF L5	117	281493	4381535	101790	14	0	OK
	83	ERR702415	MAF L5	120	281696	4357759	107337	13	0	OK
	84	ERR702416	MAF L5	121	233725	4381385	101750	14	0	OK
	85	ERR702417	MAF L5	115	281608	4374730	101902	14	0	OK
	86	ERR702419	MAF L5	123	281586	4383968	92037	16	0	OK
	87	ERR702420	MAF L5	119	281609	4369434	110645	14	0	OK
	88	ERR702422	MAF L5	124	281430	4383212	104952	14	0	OK
	89	ERR702426	MAF L5	122	281609	4381736	105717	14	0	OK
	90	ERR702428	MAF L5	124	282759	4372410	103683	12	0	OK
	91	ERR702430	MAF L5	166	299524	4501206	102044	16	0	OK
	92	ERR702431	MAF L5	117	281609	4350867	105478	14	0	OK
	93	ERR702432	MAF L5	121	281422	4373308	105718	14	0	OK
	94	ERR702435	MAF L5	113	281692	4345644	107325	13	0	OK
	95	ERR702436	MAF L5	114	281600	4380128	110797	14	0	OK
	96	ERR751290	MAF L5	105	281586	4383749	113945	13	0	OK
	97	ERR751291	MAF L5	112	281608	4384139	107241	14	0	OK
	98	ERR751292	MAF L5	111	300505	4396832	109603	14	0	OK
	99	ERR751295	MAF L5	118	281705	4361348	105339	14	0	OK
	100	ERR751296	MAF L5	123	281692	4344694	107940	13	0	OK
	101	ERR751298	MAF L5	127	281482	4381916	109703	14	0	OK
	102	ERR751299	MAF L5	156	281430	4398589	111813	14	0	OK
	103	ERR751300	MAF L5	126	285353	4402168	105178	13	0	OK
	104	ERR751301	MAF L5	137	281609	4382603	104952	15	0	OK
	105	ERR751302	MAF L5	123	281609	4368804	109621	13	0	OK
	106	ERR751303	MAF L5	122	281600	4381993	109061	14	0	OK
	107	ERR751304	MAF L5	125	281574	4373189	112137	14	0	OK
	108	ERR751305	MAF L5	249	281574	4450178	112488	14	0	OK
	109	ERR751307	MAF L5	128	281714	4408661	111858	14	0	OK
	110	ERR751308	MAF L5	119	281555	4370842	114362	13	0	OK
	111	ERR751311	MAF L5	116	281648	4378870	101757	14	0	OK
	112	ERR751312	MAF L5	136	281331	4390910	90942	16	0	OK
	113	ERR751313	MAF L5	115	281609	4378792	98764	14	0	OK
	114	ERR751314	MAF L5	120	282692	4363985	105339	13	0	OK
	115	ERR751315	MAF L5	112	243265	4377579	105477	14	0	OK
	116	ERR751320	MAF L5	112	334990	4345028	116000	11	0	OK
	117	ERR751322	MAF L5	111	281493	4382910	107331	14	0	OK
	118	ERR751323	MAF L5	117	281888	4368801	98697	15	0	OK
	119	ERR751324	MAF L5	115	281640	4343545	115520	13	0	OK
	120	ERR751333	MAF L5	122	281708	4383281	90636	16	0	OK
	121	ERR751334	MAF L5	126	281609	4363653	109704	14	0	OK
	122	ERR751335	MAF L5	115	281022	4374261	104171	15	0	OK
	123	ERR751343	MAF L5	108	281493	4380320	107331	14	0	OK
	124	ERR751344	MAF L5	121	281609	4350999	103755	14	0	OK
	125	ERR751348	MAF L5	119	281705	4364047	105266	14	0	OK
	126	ERR1215468	MAF L5	98	281630	4360423	114440	13	0	OK
	127	ERR1215467	MAF L5	90	396920	4378177	114440	11	0	OK
	128	ERR1215465	MAF L5	134	281604	4389586	107306	14	0	OK
	129	ERR1215464	MAF L5	124	246341	4373494	99018	15	0	OK
	130	ERR1215463	MAF L5	115	281732	4386787	101355	15	0	OK
	131	ERR1215462	MAF L5	110	281610	4387102	111215	14	0	OK
	132	ERR1203052	MAF L5	101	298244	4373497	114440	13	0	OK
	133	ERR1203060	MAF L5	115	281703	4387650	105612	15	0	OK
	134	ERR552588	MAF L5	148	229667	4298048	58649	23	0	OK
	135	ERR552172	MAF L5	197	138213	4294048	42406	32	0	OK
	136	ERR552187	MAF L5	176	229454	4310878	59066	25	0	OK
	137	ERR551617	MAF L5	176	106302	4277979	44780	34	0	OK
	138	ERR868539	MAF L5	284	81850	4314939	31414	48	0	OK
	139	ERR552506	MAF L5	162	229608	4341513	65078	21	0	OK
	140	ERR2383618	MAF L5	83	298150	4382711	179731	10	0	OK
	141	ERR2383619	MAF L5	93	230495	4365093	117307	13	0	OK
	142	ERR2383620	MAF L5	89	297678	4367741	162427	11	0	OK
	143	ERR2383621	MAF L5	79	298155	4381835	166494	10	0	OK
	144	ERR2383622	MAF L5	148	157641	4381664	69150	23	0	OK
	145	ERR2383623	MAF L5	144	223517	4362712	68194	21	0	OK
	146	ERR2383624	MAF L5	144	229599	4364361	69017	21	0	OK
	147	ERR2383625	MAF L5	146	229484	4373847	77384	18	0	OK
	148	ERR2383626	MAF L5	144	204979	4373583	71239	20	0	OK
	149	ERR2383627	MAF L5	146	204921	4372075	71457	21	0	OK
	150	ERR2704808	MAF L5	80	298215	4369186	130573	11	0	OK
	151	ERR2704809	MAF L5	86	297942	4384722	164384	10	0	OK
	152	ERR2704810	MAF L5	91	298360	4391867	115718	12	0	OK
	153	ERR2704812	MAF L5	92	298305	4348926	109713	13	0	OK
	154	ERR234184_L6	MAF L6	359	109599	4267582	26895	48	0	OK
	155	ERR234186_L6	MAF L6	344	123708	4294463	28800	45	0	OK
	156	ERR234254_L6	MAF L6	150	223815	4338287	92488	15	0	OK
	157	ERR234255_L6	MAF L6	200	193018	4294314	64235	22	0	OK
	158	ERR234257_L6	MAF L6	203	226324	4288947	65246	18	0	OK
	159	ERR234261_L6	MAF L6	230	152184	4276163	44419	29	0	OK
	160	GCA_000159775.1	MAF L6	1	4432952	4432952	4432952	1	750.74	careful
	161	GCA_000665865.1	MAF L6	6	3926366	4403413	3926366	1	412.23	careful
	162	GCA_000666065.1	MAF L6	4	3918190	4394304	3918190	1	202.65	careful
	163	GCA_000666305.1	MAF L6	2	3918660	4389797	3918660	1	148.66	careful
	164	GCA_000666425.1	MAF L6	17	2513759	4427405	2513759	1	214.82	careful
	165	GCA_000666445.1	MAF L6	3	3921652	4392898	3921652	1	142.84	careful
	166	GCA_000666605.1	MAF L6	3	3925623	4396426	3925623	1	297.47	careful
	167	GCA_000666725.1	MAF L6	3	3743364	4403369	3743364	1	447.18	careful
	168	GCA_000666765.1	MAF L6	3	2965170	4410558	2965170	1	347.55	careful
	169	GCA_000666845.1	MAF L6	4	3919161	4390721	3919161	1	123.94	careful
	170	GCA_000667005.1	MAF L6	4	3926697	4397782	3926697	1	257.7	careful
	171	GCA_000667445.1	MAF L6	2	3920106	4395062	3920106	1	182.48	careful
	172	GCA_000667525.1	MAF L6	7	3910994	4387100	3910994	1	408.72	careful
	173	GCA_001593225.1	MAF L6	1	4493502	4493502	4493502	1	3324.62	careful
	174	GCA_000253355.1	MAF L6	1	4389314	4389314	4389314	1	0	OK
	175	GCA_000666125.1	MAF L6	3	1888069	4389704	1290249	2	80.32	OK
	176	GCA_000666185.1	MAF L6	5	3912930	4384783	3912930	1	15.17	OK
	177	GCA_000666205.1	MAF L6	4	3911279	4385838	3911279	1	68.79	OK
	178	GCA_000666405.1	MAF L6	2	3917169	4388539	3917169	1	42.34	OK
	179	GCA_000666585.1	MAF L6	6	3076303	4387410	3076303	1	23.7	OK
	180	GCA_000666645.1	MAF L6	3	3907608	4380004	3907608	1	87.03	OK
	181	GCA_000666685.1	MAF L6	2	3914690	4385125	3914690	1	28.3	OK
	182	GCA_000666705.1	MAF L6	2	4351019	4384811	4351019	1	88.35	OK
	183	GCA_000666865.1	MAF L6	2	4342852	4381902	4342852	1	51.37	OK
	184	GCA_000666985.1	MAF L6	4	1873536	4388747	1837703	2	79.25	OK
	185	GCA_000667325.1	MAF L6	2	3911874	4383982	3911874	1	60.22	OK
	186	GCA_000667365.1	MAF L6	2	2491844	4385261	2491844	1	35.92	OK
	187	GCA_001544855.1	MAF L6	1	4386422	4386422	4386422	1	0	OK
	188	GCA_002982335.1	MAF L6	150	281449	4352625	101906	14	14.77	OK
	189	ERR841440	MAF L6	309	138413	4328420	43869	30	0	OK
	190	ERR841441	MAF L6	398	125088	4269163	27589	45	0	OK
	191	ERR2181458	MAF L6	188	196087	4308047	53918	25	0	OK
	192	ERR1082113	MAF L6	90	300299	4355181	164787	10	0	OK
	193	ERR1082114	MAF L6	113	300421	4366908	132346	13	0	OK
	194	ERR1082116	MAF L6	97	297472	4354093	151860	10	0	OK
	195	ERR1082130	MAF L6	98	312653	4349684	105819	13	0	OK
	196	ERR1082133	MAF L6	112	281686	4355967	105857	12	0	OK
	197	ERR1082136	MAF L6	110	330157	4356568	103407	13	0	OK
	198	ERR1082138	MAF L6	79	312640	4354725	193705	9	0	OK
	199	ERR1082140	MAF L6	95	344208	4355525	132527	11	0	OK
	200	ERR1082141	MAF L6	81	312653	4350499	138568	10	0	OK
	201	ERR1203062	MAF L6	116	307433	4358008	105810	12	0	OK
	202	ERR1203072	MAF L6	86	312640	4355555	166038	10	0	OK
	203	ERR702401	MAF L6	249	312730	4562751	115557	13	0	OK
	204	ERR502503	MAF L6	109	308629	4352719	134454	11	0	OK
	205	ERR502506	MAF L6	400	281558	4520022	105786	14	0	OK
	206	ERR502514	MAF L6	127	281587	4353865	106312	13	0	OK
	207	ERR502516	MAF L6	142	281576	4363909	127850	12	0	OK
	208	ERR502522	MAF L6	155	312887	4456958	132020	12	0	OK
	209	ERR502523	MAF L6	178	312833	4422533	153256	10	0	OK
	210	ERR502525	MAF L6	141	312610	4364221	133911	11	0	OK
	211	ERR502527	MAF L6	129	281610	4353977	114373	12	0	OK
	212	ERR502528	MAF L6	119	289922	4349997	115584	12	0	OK
	213	ERR502530	MAF L6	189	306170	4441287	115602	13	0	OK
	214	ERR502533	MAF L6	114	289922	4348445	115584	12	0	OK
	215	ERR502534	MAF L6	172	281660	4405913	107642	12	0	OK
	216	ERR502537	MAF L6	219	281304	4491166	131903	12	0	OK
	217	ERR1215471	MAF L6	102	312641	4356341	106640	12	0	OK
	218	ERR702421	MAF L6	155	281548	4385695	127914	12	0	OK
	219	ERR702424	MAF L6	339	281678	4511234	115558	13	0	OK
	220	ERR702425	MAF L6	117	281604	4338564	127864	12	0	OK
	221	ERR702434	MAF L6	117	281359	4350838	127861	12	0	OK
	222	ERR751293	MAF L6	129	281570	4400515	105737	15	0	OK
	223	ERR751294	MAF L6	117	281464	4350159	107351	13	0	OK
	224	ERR751297	MAF L6	128	246928	4353694	114373	13	0	OK
	225	ERR751306	MAF L6	114	290030	4348628	131891	12	0	OK
	226	ERR751309	MAF L6	120	281298	4351196	132581	12	0	OK
	227	ERR751321	MAF L6	114	281465	4351394	134586	11	0	OK
	228	ERR751341	MAF L6	123	281550	4340519	127921	12	0	OK
	229	ERR751342	MAF L6	113	281305	4351221	132525	11	0	OK
	230	ERR1215466	MAF L6	125	228478	4345503	101873	15	0	OK
	231	ERR1215461	MAF L6	121	281657	4355954	98787	14	0	OK
	232	ERR1215460	MAF L6	115	281382	4354613	103407	14	0	OK
	233	ERR552963	MAF L6	158	224908	4310451	65629	21	0	OK
	234	ERR552021	MAF L6	302	141738	4283395	33502	40	0	OK
	235	ERR552328	MAF L6	186	224768	4278056	46596	26	0	OK
	236	ERR2383628	MAF L6	74	312654	4358538	180396	9	0	OK
	237	ERR2704811	MAF L6	82	292945	4347716	129748	13	0	OK
	238	ERR031459	MAF L6	171	223452	4282569	64183	23	0	OK
	239	ERR031480	MAF L6	121	209627	4322351	82538	17	0	OK
	240	ERR031484	MAF L6	180	222454	4284892	57901	21	0	OK
	241	ERR031479	MAF L6	209	152175	4263860	48235	28	0	OK
	242	GCA_000666385.1	MAF L6/L9	4	1789580	4391304	1289431	2	214.15	careful
	243	ERR181314_L9	MAF L9	294	123428	4262506	33973	39	0	OK
	244	ERR4192404_L9	MAF L9	247	167412	4320746	42982	29	0	OK
	245	GCA_000195835.3	MBO	1	4349904	4349904	4349904	1	0	OK
	246	GCA_000463215.1	MBO	540	50391	4156545	16265	81	0	careful
	247	GCA_000463235.1	MBO	810	49467	4131474	9691	135	0	do not use
	248	GCA_000463255.1	MBO	896	38693	4125595	7985	155	0	do not use
	249	GCA_000463275.1	MBO	1092	25242	4078835	6374	203	0	do not use
	250	GCA_000677255.1	MBO	17	3516106	4401970	3516106	1	319.18	careful
	251	GCA_000947875.1	MBO	49	447815	4275214	188047	9	292.59	careful
	252	GCA_000947895.1	MBO	94	230159	4259788	93843	15	224.26	careful
	253	GCA_001287045.1	MBO	1	4284346	4284346	4284346	1	159.16	careful
	254	GCA_001293105.1	MBO	1	4363945	4363945	4363945	1	124.13	careful
	255	GCA_001391615.1	MBO	155	213360	4252512	72881	18	70.05	OK
	256	GCA_001391695.1	MBO	152	186263	4259083	88893	17	83.47	OK
	257	GCA_001394175.1	MBO	156	211903	4249444	60969	19	74.62	OK
	258	GCA_001394395.1	MBO	157	205645	4255438	61141	19	100.2	careful
	259	GCA_001394575.1	MBO	165	201792	4252548	65117	20	97.42	OK
	260	GCA_001395695.1	MBO	151	239617	4274859	98706	14	58.65	OK
	261	GCA_001757405.1	MBO	11	1778320	4319495	832328	2	0.09	OK
	262	GCA_002504245.2	MBO	1	4350102	4350102	4350102	1	1585.02	careful
	263	GCA_002703865.1	MBO	169	205359	3717838	51260	22	0	careful
	264	GCA_002982285.1	MBO	446	72991	4306490	19638	71	69.48	careful
	265	GCA_003049135.1	MBO	1762	197293	5111390	37549	41	0	careful
	266	GCA_003049195.1	MBO	600	230156	4512388	53927	27	0	OK
	267	GCA_003704015.1	MBO	1	4294423	4294423	4294423	1	1362.65	careful
	268	GCA_011392515.1	MBO	257	107647	4327557	37985	40	0	OK
	269	GCA_011392525.1	MBO	256	178407	4431554	42657	34	0	OK
	270	GCA_011392565.1	MBO	262	123904	4325524	44985	30	0	OK
	271	GCA_900120835.1	MBO	61	438218	4312951	161939	9	55.6	OK
	272	GCA_902299125.1	MBO	451	82685	4333926	22632	60	0	careful
	273	GCA_902506635.1	MBO	109	242563	4294871	84493	15	0.23	OK
	274	GCA_902506675.1	MBO	122	269877	4303380	68186	19	1.7	OK
	275	GCA_903992665.1	MBO	143	209728	4339296	86164	17	0	OK
	276	GCA_903992675.1	MBO	145	278931	4331998	74268	16	0	OK
	277	GCA_903992685.1	MBO	159	166698	4289892	55944	24	0	OK
	278	GCA_903992695.1	MBO	136	227652	4339681	78485	18	0	OK
	279	GCA_903992715.1	MBO	133	182500	4337253	67907	20	0	OK
	280	GCA_903992725.1	MBO	91	209878	4206953	68186	18	0	OK
	281	GCA_903992735.1	MBO	218	134933	4275369	41408	36	0	OK
	282	GCA_903992745.1	MBO	182	146125	4310270	59551	24	0	OK
	283	GCA_903992755.1	MBO	148	237290	4338577	64723	20	0	OK
	284	GCA_903992775.1	MBO	189	156808	4314705	50923	25	0	OK
	285	GCA_903992785.1	MBO	239	153520	4316125	38725	37	0	OK
	286	GCA_000009445.1	MBO	1	4374522	4374522	4374522	1	0	OK
	287	GCA_000010685.1	MBO	1	4371711	4371711	4371711	1	0	OK
	288	GCA_000194015.2	MBO	29	508042	4261723	284810	6	0	OK
	289	GCA_000194035.2	MBO	32	917212	4255552	231516	5	0	OK
	290	GCA_000194055.2	MBO	36	443304	4271122	251257	6	0	OK
	291	GCA_000194075.3	MBO	1	4334064	4334064	4334064	1	0	OK
	292	GCA_000195835.2	MBO	1	4349904	4349904	4349904	1	0	OK
	293	GCA_000234725.1	MBO	1	4350386	4350386	4350386	1	0.05	OK
	294	GCA_000338715.2	MBO	1	4376711	4376711	4376711	1	0	OK
	295	GCA_000463175.1	MBO	178	192805	4241507	58924	21	0	OK
	296	GCA_000463195.1	MBO	327	111742	4205288	24356	54	0	careful
	297	GCA_000488915.1	MBO	169	329090	4313075	85558	15	0	OK
	298	GCA_000488935.1	MBO	70	419408	4325667	150219	10	0	OK
	299	GCA_000649655.1	MBO	136	230113	4272013	62550	21	15.12	OK
	300	GCA_000705655.1	MBO	62	296513	4333130	198581	9	0	OK
	301	GCA_000729745.1	MBO	86	298368	4327459	122051	11	0	OK
	302	GCA_000729755.1	MBO	69	298367	4328889	161636	11	0	OK
	303	GCA_000729765.1	MBO	89	308410	4308143	149993	11	0	OK
	304	GCA_000749605.1	MBO	61	333073	4333756	156521	10	0	OK
	305	GCA_000749615.1	MBO	83	298365	4314192	130260	13	0	OK
	306	GCA_000749625.1	MBO	63	332981	4329318	156655	11	0	OK
	307	GCA_000749665.1	MBO	94	408800	4275484	91897	14	0	OK
	308	GCA_000749675.1	MBO	108	214944	4311106	97475	15	0	OK
	309	GCA_000749685.1	MBO	89	393058	4308937	161475	10	0	OK
	310	GCA_000749725.1	MBO	72	333163	4325986	178004	9	0	OK
	311	GCA_000749745.1	MBO	85	298364	4301774	96640	15	0	OK
	312	GCA_000749765.1	MBO	68	333030	4332493	178909	8	0	OK
	313	GCA_000749785.1	MBO	72	290673	4320055	118080	12	0	OK
	314	GCA_000749805.1	MBO	56	393055	4334537	163375	8	0	OK
	315	GCA_000749825.1	MBO	84	245747	4320450	117592	13	0	OK
	316	GCA_000878485.1	MBO	50	369266	4304865	193892	9	0	OK
	317	GCA_000934325.3	MBO	1	4347648	4347648	4347648	1	0	OK
	318	GCA_000967285.1	MBO	1	4340116	4340116	4340116	1	0.02	OK
	319	GCA_001043255.1	MBO	1	4410431	4410431	4410431	1	0	OK
	320	GCA_001078615.1	MBO	1	4351712	4351712	4351712	1	0	OK
	321	GCA_001184735.1	MBO	100	241657	4295606	101206	14	0	OK
	322	GCA_001274555.1	MBO	1	4370138	4370138	4370138	1	0	OK
	323	GCA_001287005.1	MBO	1	4311781	4311781	4311781	1	7.31	OK
	324	GCA_001287065.1	MBO	1	4306135	4306135	4306135	1	25.59	OK
	325	GCA_001287105.1	MBO	1	4307175	4307175	4307175	1	29.81	OK
	326	GCA_001287125.1	MBO	1	4294196	4294196	4294196	1	22.43	OK
	327	GCA_001287165.1	MBO	1	4279194	4279194	4279194	1	50.92	OK
	328	GCA_001287185.1	MBO	1	4303180	4303180	4303180	1	47.59	OK
	329	GCA_001287205.1	MBO	1	4337122	4337122	4337122	1	32.21	OK
	330	GCA_001287225.1	MBO	1	4297448	4297448	4297448	1	45.93	OK
	331	GCA_001287245.1	MBO	1	4318337	4318337	4318337	1	16	OK
	332	GCA_001287325.1	MBO	1	4293535	4293535	4293535	1	42.13	OK
	333	GCA_001287365.1	MBO	1	4317624	4317624	4317624	1	7.06	OK
	334	GCA_001287425.1	MBO	1	4322672	4322672	4322672	1	37.92	OK
	335	GCA_001287485.1	MBO	1	4285339	4285339	4285339	1	55	OK
	336	GCA_001369335.1	MBO	118	229115	4255612	81862	16	0	OK
	337	GCA_001455165.1	MBO	56	395083	4299850	144100	9	0.02	OK
	338	GCA_001458155.1	MBO	131	175416	4245792	64728	22	0	OK
	339	GCA_001483905.1	MBO	1	4370705	4370705	4370705	1	0	OK
	340	GCA_001544735.1	MBO	1	4351313	4351313	4351313	1	0	OK
	341	GCA_001544775.1	MBO	1	4336227	4336227	4336227	1	0	OK
	342	GCA_001580385.1	MBO	1	4371707	4371707	4371707	1	0	OK
	343	GCA_001726085.1	MBO	159	205553	4245279	72210	18	0	OK
	344	GCA_002026285.1	MBO	146	237066	4295926	98742	14	0	OK
	345	GCA_002026325.1	MBO	155	236095	4308699	122015	13	0	OK
	346	GCA_002026395.1	MBO	191	176982	4294453	59829	22	0	OK
	347	GCA_002148975.1	MBO	29	568885	4321155	300837	6	0	OK
	348	GCA_002149005.1	MBO	28	568886	4321157	306712	5	0	OK
	349	GCA_002703685.1	MBO	96	254730	4373214	101190	14	0	OK
	350	GCA_002703695.1	MBO	91	455209	4460806	109677	13	0	OK
	351	GCA_002703725.1	MBO	89	264718	4296237	115762	12	0	OK
	352	GCA_002703735.1	MBO	97	254796	4377535	107103	15	0	OK
	353	GCA_002703765.1	MBO	89	271893	4503962	107092	15	0	OK
	354	GCA_002703785.1	MBO	122	245804	4330396	83805	17	0	OK
	355	GCA_002703795.1	MBO	116	245790	4211635	107175	13	0	OK
	356	GCA_002703825.1	MBO	103	252676	4427272	93773	16	0	OK
	357	GCA_002703835.1	MBO	96	236604	4321108	98810	14	0	OK
	358	GCA_002703875.1	MBO	92	227570	4298793	101751	15	0	OK
	359	GCA_002703885.1	MBO	90	214462	4317983	107124	14	0	OK
	360	GCA_002703895.1	MBO	91	195849	4310131	95030	17	0	OK
	361	GCA_002703945.1	MBO	99	264361	4310081	105873	14	0	OK
	362	GCA_002703955.1	MBO	98	263240	4304820	101275	15	0	OK
	363	GCA_002703985.1	MBO	191	186931	4091885	44571	28	0.54	OK
	364	GCA_002703995.1	MBO	99	267996	4210032	106972	13	0	OK
	365	GCA_002704025.1	MBO	122	212195	4300842	80883	17	0	OK
	366	GCA_002704035.1	MBO	98	263240	4304820	101275	15	0	OK
	367	GCA_002704055.1	MBO	125	221514	4276322	89886	18	0.05	OK
	368	GCA_002723535.1	MBO	141	157975	4301398	78597	20	0	OK
	369	GCA_002723545.1	MBO	137	247846	4294367	72329	20	0	OK
	370	GCA_002975475.1	MBO	1	4355637	4355637	4355637	1	0	OK
	371	GCA_002976295.1	MBO	13	2087835	4320841	1509661	2	0	OK
	372	GCA_002976335.1	MBO	7	2026723	4327606	1338840	2	0	OK
	373	GCA_002976355.1	MBO	3	4328040	4343450	4328040	1	0	OK
	374	GCA_003027855.2	MBO	111	242262	4276127	84123	14	20.51	OK
	375	GCA_003027875.2	MBO	101	242248	4285204	130737	12	24.88	OK
	376	GCA_005155785.1	MBO	1	4332698	4332698	4332698	1	0	OK
	377	GCA_005156105.1	MBO	1	4411814	4411814	4411814	1	0	OK
	378	GCA_005510525.1	MBO	192	158709	4216729	57650	23	0	OK
	379	GCA_007922985.1	MBO	102	323427	4306673	141846	11	9.08	OK
	380	GCA_007922995.1	MBO	106	228856	4305365	136701	13	9.24	OK
	381	GCA_007989865.1	MBO	11	3667644	4352040	3667644	1	0	OK
	382	GCA_007989875.1	MBO	41	1630105	4536331	461588	3	0	OK
	383	GCA_007989925.1	MBO	38	2857927	4358624	2857927	1	0	OK
	384	GCA_007989935.1	MBO	10	3667979	4351970	3667979	1	0	OK
	385	GCA_007990005.1	MBO	13	3175176	4346927	3175176	1	0	OK
	386	GCA_007990015.1	MBO	15	2858883	4347510	2858883	1	0	OK
	387	MBV_GCA_007990045.1	MBO	8	3176044	4347513	3176044	1	0	OK
	388	GCA_007990055.1	MBO	8	2858537	4346664	2858537	1	0	OK
	389	GCA_007990075.1	MBO	24	2002077	4353842	852716	2	0	OK
	390	GCA_007990105.1	MBO	8	2859506	4348120	2859506	1	0	OK
	391	GCA_008033095.1	MBO	1	4349904	4349904	4349904	1	46.76	OK
	392	GCA_902459825.1	MBO	1	4365068	4365068	4365068	1	0	OK
	393	GCA_902506665.1	MBO	157	225504	4272932	55975	22	16.55	OK
	394	GCA_902506725.1	MBO	167	417546	4357336	74277	17	27.82	OK
	395	GCA_902509475.1	MBO	130	210492	4280202	73351	18	11.8	OK
	396	ERR502499	MBO	85	295708	4310554	175710	10	0	OK
	397	ERR502526	MBO	88	295024	4318189	164836	11	0	OK
	398	ERR502529	MBO	163	352051	4388313	127730	11	0	OK
	399	ERR502538	MBO	173	306698	4396093	134448	10	0	OK
	400	ERR1203064	MBO	88	269745	4300855	129092	11	0	OK
	401	ERR1815539	MBO	170	227488	4256412	72030	19	0	OK
	402	ERR1815547	MBO	165	227488	4242234	74926	17	0	OK
	403	SRR5216749	MBO	75	309680	4314769	192637	10	0	OK
	404	SRR5216930	MBO	78	353446	4311782	175829	10	0	OK
	405	SRR5216932	MBO	83	242433	4305601	158629	12	0	OK
	406	SRR5216776	MBO	81	282327	4312571	158442	11	0	OK
	407	SRR5216879	MBO	72	270044	4305035	166354	11	0	OK
	408	SRR5216896	MBO	89	282243	4297135	157753	11	0	OK
	409	SRR5216963	MBO	85	370962	4302739	175829	10	0	OK
	410	SRR6467891	MBO	91	369459	4325199	134380	10	0	OK
	411	SRR1792038	MBO	113	264367	4316219	119391	12	0	OK
	412	SRR1792062	MBO	129	225499	4308101	82402	15	0	OK
	413	SRR1792067	MBO	117	248996	4307100	122047	13	0	OK
	414	SRR1792070	MBO	120	227645	4306236	79262	16	0	OK
	415	SRR1792076	MBO	119	252214	4317631	96386	14	0	OK
	416	SRR5216726	MBO	74	341061	4311579	167475	10	0	OK
	417	SRR5216775	MBO	91	242403	4293598	133932	12	0	OK
	418	SRR5216813	MBO	88	242350	4303366	161964	11	0	OK
	419	SRR5216898	MBO	75	269987	4309871	158441	11	0	OK
	420	SRR5216902	MBO	75	242422	4310256	162276	11	0	OK
	421	SRR5216919	MBO	77	290706	4305025	157575	11	0	OK
	422	SRR5216933	MBO	79	282333	4305771	184010	10	0	OK
	423	SRR1792090	MBO	113	227645	4307289	84460	14	0	OK
	424	SRR1792100	MBO	127	251993	4299815	83131	15	0	OK
	425	SRR1792102	MBO	124	239826	4305801	82874	16	0	OK
	426	SRR1792103	MBO	122	237286	4315175	98885	13	0	OK
	427	SRR1792104	MBO	106	248943	4313185	115949	13	0	OK
	428	SRR1792114	MBO	133	227645	4305070	81200	17	0	OK
	429	SRR1792115	MBO	124	239927	4307171	98873	15	0	OK
	430	SRR1792116	MBO	119	212229	4308352	98873	15	0	OK
	431	SRR1792119	MBO	125	227645	4304232	98885	14	0	OK
	432	SRR1792121	MBO	121	227645	4303728	98885	14	0	OK
	433	SRR1792123	MBO	120	227645	4310026	81023	15	0	OK
	434	SRR1792124	MBO	318	98709	4260069	35648	39	0	OK
	435	SRR1792142	MBO	123	248996	4312674	119018	14	0	OK
	436	SRR1792143	MBO	120	248996	4318639	121387	13	0	OK
	437	SRR1792144	MBO	116	248996	4306910	119452	13	0	OK
	438	SRR1792145	MBO	125	264347	4296131	98885	14	0	OK
	439	SRR1792149	MBO	116	264470	4313798	122031	12	0	OK
	440	SRR5216710	MBO	144	234151	4261282	71939	18	0	OK
	441	SRR5216728	MBO	73	295838	4307119	192468	10	0	OK
	442	SRR5216750	MBO	79	242415	4310818	162445	11	0	OK
	443	SRR5216869	MBO	74	242405	4304306	163920	11	0	OK
	444	SRR5216874	MBO	76	230022	4307341	175829	11	0	OK
	445	SRR5216905	MBO	65	353337	4316891	175829	10	0	OK
	446	SRR5216931	MBO	89	282381	4293700	157541	11	0	OK
	447	SRR5430569	MBO	163	318303	4465979	78187	17	0	OK
	448	SRR5431792	MBO	495	108618	4387101	21037	61	0	careful
	449	SRR6467893	MBO	84	281838	4314858	125194	12	0	OK
	450	SRR1792166	MBO	127	264405	4313268	98885	13	0	OK
	451	SRR1792167	MBO	117	264474	4317165	119397	13	0	OK
	452	SRR1792168	MBO	121	227645	4310562	83945	15	0	OK
	453	SRR1792177	MBO	115	237290	4317895	118467	13	0	OK
	454	SRR1792178	MBO	115	249047	4311837	118037	13	0	OK
	455	SRR1792179	MBO	108	264457	4318373	122303	12	0	OK
	456	SRR1792180	MBO	118	264353	4312382	115743	13	0	OK
	457	SRR1792181	MBO	121	270115	4316776	108972	13	0	OK
	458	SRR1792182	MBO	119	236678	4315074	106041	13	0	OK
	459	SRR1792183	MBO	118	227645	4307897	119399	13	0	OK
	460	SRR1792191	MBO	124	318439	4470243	96574	14	0	OK
	461	SRR1792192	MBO	116	236678	4317542	125626	12	0	OK
	462	SRR1792199	MBO	122	227645	4314205	98885	14	0	OK
	463	SRR1792231	MBO	125	248943	4310610	98885	14	0	OK
	464	SRR5216694	MBO	118	242383	4302966	126855	12	0	OK
	465	SRR5216780	MBO	110	244043	4306089	134268	12	0	OK
	466	SRR5216877	MBO	76	282345	4312466	164348	10	0	OK
	467	SRR5216915	MBO	120	242359	4296500	98885	13	0	OK
	468	SRR5216977	MBO	76	370984	4297713	157585	10	0	OK
	469	SRR5216985	MBO	76	242548	4296297	183436	10	0	OK
	470	SRR1792244	MBO	119	264413	4305228	98885	13	0	OK
	471	SRR4117155	MBO	150	188921	4329652	79369	19	0	OK
	472	SRR5216737	MBO	84	398573	4304550	164483	10	0	OK
	473	SRR5216815	MBO	72	282519	4310216	162336	11	0	OK
	474	SRR5216857	MBO	71	290821	4306270	164057	10	0	OK
	475	SRR5216872	MBO	85	242404	4297758	157561	11	0	OK
	476	SRR5216897	MBO	70	449038	4316014	182217	9	0	OK
	477	SRR5216968	MBO	83	323407	4304619	167469	10	0	OK
	478	SRR6705904	MBO	67	579518	4327232	193013	8	0	OK
	479	SRR5431791	MBO	217	243918	4636599	65308	19	0	OK
	480	SRR5431793	MBO	178	276098	4549913	79020	18	0	OK
	481	SRR5216792	MBO	80	327588	4308873	142953	11	0	OK
	482	SRR5216816	MBO	80	242416	4304001	142314	11	0	OK
	483	SRR5216860	MBO	75	239836	4311425	162282	11	0	OK
	484	SRR5216912	MBO	81	295883	4316360	163857	10	0	OK
	485	SRR5216924	MBO	64	290820	4315276	192500	10	0	OK
	486	SRR5196685	MBO	167	405826	4538543	74416	18	0	OK
	487	SRR5657400	MBO	113	239756	4308819	84485	15	0	OK
	488	SRR5657408	MBO	121	260330	4293089	81661	15	0	OK
	489	SRR5657409	MBO	125	204829	4286931	81428	17	0	OK
	490	SRR5657410	MBO	113	260428	4293701	84587	14	0	OK
	491	SRR6467885	MBO	154	184090	4301828	69075	19	0	OK
	492	SRR1792334	MBO	128	227645	4315592	84622	15	0	OK
	493	SRR1792338	MBO	130	242411	4321644	110761	14	0	OK
	494	SRR1792339	MBO	131	248897	4306708	79294	15	0	OK
	495	SRR1792340	MBO	124	227645	4311785	98885	14	0	OK
	496	SRR1792341	MBO	131	227645	4317478	83828	16	0	OK
	497	SRR5216810	MBO	133	242439	4265568	81683	16	0	OK
	498	SRR5216895	MBO	81	296486	4324703	192934	10	0	OK
	499	SRR5657401	MBO	124	227649	4300121	83764	16	0	OK
	500	SRR5657477	MBO	115	263749	4290888	82339	15	0	OK
	501	SRR5657478	MBO	129	239842	4294528	84039	15	0	OK
	502	SRR5657479	MBO	122	227649	4290692	79817	16	0	OK
	503	SRR5657480	MBO	118	227649	4286982	78482	16	0	OK
	504	SRR5657481	MBO	127	227649	4292617	83938	16	0	OK
	505	SRR5657482	MBO	120	242209	4290877	88900	14	0	OK
	506	SRR5657483	MBO	125	253909	4294142	82116	15	0	OK
	507	SRR5657484	MBO	116	227652	4290466	83941	15	0	OK
	508	SRR5657485	MBO	113	260279	4286083	83938	13	0	OK
	509	SRR5657486	MBO	121	209595	4283545	81937	17	0	OK
	510	SRR1657061	MBO	108	294547	4320666	186805	9	0	OK
	511	SRR1657068	MBO	220	187792	4335359	58357	22	0	OK
	512	SRR1792429	MBO	124	318439	4739990	89878	15	0	OK
	513	SRR5216701	MBO	126	227655	4279906	92533	15	0	OK
	514	SRR5216734	MBO	124	242339	4274464	92989	15	0	OK
	515	SRR5216766	MBO	136	242403	4265577	71916	17	0	OK
	516	SRR5216777	MBO	121	269711	4291259	92584	14	0	OK
	517	SRR5216778	MBO	140	239762	4275281	79667	15	0	OK
	518	SRR5216784	MBO	116	239774	4292689	98885	13	0	OK
	519	SRR5216800	MBO	130	239758	4275634	92235	14	0	OK
	520	SRR5216866	MBO	127	239896	4279270	98885	13	0	OK
	521	SRR5216935	MBO	129	225503	4289906	90346	16	0	OK
	522	SRR5216948	MBO	135	239949	4276442	79105	15	0	OK
	523	SRR5216969	MBO	123	239778	4296940	101503	13	0	OK
	524	SRR5657464	MBO	126	260345	4287045	81436	16	0	OK
	525	SRR5657465	MBO	126	209664	4277985	74621	18	0	OK
	526	SRR5431720	MBO	278	121700	4557591	35767	39	0	OK
	527	SRR5430098	MBO	169	227350	4512088	79153	18	0	OK
	528	SRR5430746	MBO	168	301808	4553652	70925	17	0	OK
	529	SRR5430747	MBO	203	156520	4397775	51921	27	0	OK
	530	SRR5430750	MBO	189	223373	4437317	60570	22	0	OK
	531	SRR5486073	MBO	137	227649	4307592	79207	16	0	OK
	532	SRR5486082	MBO	137	227707	4298765	70340	18	0	OK
	533	SRR5486083	MBO	165	227710	4295662	62479	21	0	OK
	534	SRR5486084	MBO	141	230284	4283199	70899	18	0	OK
	535	SRR5486085	MBO	154	227707	4260169	61002	20	0	OK
	536	SRR5486086	MBO	333	227707	4614234	70909	19	0	OK
	537	SRR5657358	MBO	127	227649	4293980	79141	17	0	OK
	538	SRR5657359	MBO	135	184844	4287430	79275	19	0	OK
	539	SRR5657360	MBO	124	204915	4288820	84553	15	0	OK
	540	SRR5657361	MBO	123	227597	4291127	79060	16	0	OK
	541	SRR5657362	MBO	150	157328	4249393	64228	21	0	OK
	542	SRR5657363	MBO	124	227649	4288305	84014	15	0	OK
	543	SRR5657364	MBO	137	227649	4273691	74639	15	0	OK
	544	SRR5657434	MBO	144	204992	4267702	70347	20	0	OK
	545	SRR5657435	MBO	142	227649	4289657	78485	18	0	OK
	546	SRR5657436	MBO	132	227652	4280144	70539	17	0	OK
	547	SRR5657437	MBO	129	260271	4287407	80752	16	0	OK
	548	SRR5657438	MBO	127	227649	4295472	82320	16	0	OK
	549	SRR5657439	MBO	132	227649	4287816	78483	17	0	OK
	550	SRR5657440	MBO	139	224692	4278170	81394	16	0	OK
	551	SRR5657441	MBO	143	209613	4278441	74221	17	0	OK
	552	SRR5657442	MBO	130	212223	4281294	84569	16	0	OK
	553	SRR5657451	MBO	126	186038	4287087	79135	17	0	OK
	554	SRR5657452	MBO	130	260340	4286324	80999	16	0	OK
	555	SRR5657453	MBO	133	209686	4288749	82251	16	0	OK
	556	SRR5657454	MBO	132	227651	4290419	71212	17	0	OK
	557	SRR5657455	MBO	141	239835	4289531	70918	18	0	OK
	558	SRR5657456	MBO	122	212230	4291841	83398	16	0	OK
	559	SRR5657457	MBO	128	209606	4284209	80599	16	0	OK
	560	SRR5657458	MBO	133	260469	4282452	81716	16	0	OK
	561	SRR5657459	MBO	130	204884	4290780	80117	19	0	OK
	562	SRR5657460	MBO	129	227651	4290315	74364	19	0	OK
	563	SRR5657461	MBO	123	227649	4288256	86801	15	0	OK
	564	SRR5657462	MBO	115	260288	4292079	82032	15	0	OK
	565	SRR5657463	MBO	122	209621	4305536	82376	16	0	OK
	566	SRR5657466	MBO	121	261302	4283812	101157	14	0	OK
	567	SRR5657467	MBO	130	209600	4288843	80331	18	0	OK
	568	SRR5657468	MBO	131	227649	4273140	74042	17	0	OK
	569	SRR5657469	MBO	139	227649	4288604	84612	15	0	OK
	570	SRR5657470	MBO	134	260255	4291366	75588	17	0	OK
	571	SRR5657471	MBO	127	204992	4284533	78482	17	0	OK
	572	SRR5657472	MBO	126	227649	4282048	81451	17	0	OK
	573	SRR5657473	MBO	115	250913	4290029	83937	14	0	OK
	574	SRR5657474	MBO	133	227649	4282558	83876	16	0	OK
	575	SRR5657475	MBO	118	227649	4290992	81827	16	0	OK
	576	SRR5657476	MBO	120	269477	4293914	98884	14	0	OK
	577	SRR5657487	MBO	120	227649	4293208	82133	15	0	OK
	578	SRR5657488	MBO	137	209595	4280412	76100	18	0	OK
	579	SRR5657489	MBO	126	227649	4288309	81884	17	0	OK
	580	SRR5657490	MBO	120	227649	4281762	81398	16	0	OK
	581	SRR5657491	MBO	133	225503	4286377	70347	19	0	OK
	582	SRR5657492	MBO	129	227652	4287259	79339	16	0	OK
	583	SRR5657493	MBO	134	204921	4284111	78487	18	0	OK
	584	SRR5657494	MBO	139	227649	4295794	74304	16	0	OK
	585	SRR5657495	MBO	121	260302	4292364	78483	17	0	OK
	586	SRR5657496	MBO	124	270092	4280317	82330	15	0	OK
	587	SRR5657497	MBO	117	265134	4294469	83939	14	0	OK
	588	SRR5657498	MBO	135	227651	4279086	79195	17	0	OK
	589	SRR5657499	MBO	119	227649	4289992	82023	16	0	OK
	590	SRR5657500	MBO	135	225503	4275529	74232	18	0	OK
	591	SRR5657501	MBO	119	227649	4291446	83936	15	0	OK
	592	SRR5657502	MBO	127	227651	4270704	79195	16	0	OK
	593	SRR5657503	MBO	140	227651	4259108	66079	19	0	OK
	594	SRR5657504	MBO	127	260285	4286527	83825	16	0	OK
	595	SRR5657505	MBO	121	239841	4292321	83908	15	0	OK
	596	SRR5657506	MBO	124	209627	4285891	80998	17	0	OK
	597	SRR5657507	MBO	123	204992	4288949	83202	16	0	OK
	598	SRR5657508	MBO	142	227651	4291211	76687	19	0	OK
	599	SRR5657509	MBO	121	236804	4286546	101265	14	0	OK
	600	SRR5657510	MBO	131	227649	4286970	83948	16	0	OK
	601	SRR5657511	MBO	120	227649	4287517	84439	15	0	OK
	602	SRR5657512	MBO	127	264096	4287210	89727	15	0	OK
	603	SRR5657513	MBO	121	227649	4294430	81382	16	0	OK
	604	SRR5657514	MBO	137	184844	4286325	76533	18	0	OK
	605	SRR5657515	MBO	140	197030	4255158	78971	18	0	OK
	606	SRR5657516	MBO	123	227649	4278594	81838	17	0	OK
	607	SRR5657517	MBO	134	227649	4288020	68186	19	0	OK
	608	SRR5657518	MBO	129	227645	4291758	70616	17	0	OK
	609	SRR5657519	MBO	133	209619	4283105	74473	18	0	OK
	610	SRR5657520	MBO	118	263778	4286847	107122	13	0	OK
	611	SRR5657521	MBO	121	227652	4289776	83902	16	0	OK
	612	SRR5657522	MBO	127	227651	4295791	79595	16	0	OK
	613	SRR5657523	MBO	126	209619	4293145	82261	17	0	OK
	614	SRR5657524	MBO	130	227649	4287001	69128	17	0	OK
	615	SRR5657525	MBO	119	227649	4288044	82503	17	0	OK
	616	SRR5657526	MBO	121	248407	4289701	82042	16	0	OK
	617	SRR5657527	MBO	132	239957	4282368	79123	17	0	OK
	618	SRR5657528	MBO	144	227649	4276809	70347	20	0	OK
	619	SRR5657529	MBO	141	227649	4292896	79317	16	0	OK
	620	SRR5430090	MBO	186	227350	4577355	64146	21	0	OK
	621	SRR5430091	MBO	178	327503	4652665	78946	17	0	OK
	622	SRR5430749	MBO	271	134182	4665329	42573	36	0	OK
	623	SRR5431711	MBO	233	203280	4568801	63130	22	0	OK
	624	SRR5431718	MBO	287	142091	4260494	33641	39	0	OK
	625	SRR5431721	MBO	288	217500	4733699	40903	31	0	OK
	626	SRR5431732	MBO	214	364118	4887200	62356	23	0	OK
	627	SRR5431790	MBO	280	162798	4711560	39684	30	0	OK
	628	SRR5486074	MBO	134	227707	4293478	71168	19	0	OK
	629	SRR5486075	MBO	124	227649	4303345	78483	18	0	OK
	630	SRR5486076	MBO	172	227649	4283223	60728	22	0	OK
	631	SRR5486077	MBO	146	227707	4294115	67007	18	0	OK
	632	SRR5486078	MBO	149	338266	4297109	64004	19	0	OK
	633	SRR5486079	MBO	129	227707	4305557	81453	17	0	OK
	634	SRR5486080	MBO	148	228090	4298463	79254	18	0	OK
	635	SRR5486081	MBO	152	204139	4264242	63189	22	0	OK
	636	ERR234262_L1	MTB L1	266	156780	4322038	47649	27	0	OK
	637	ERR234266_L1	MTB L1	206	183066	4339551	64223	24	0	OK
	638	GCA_000155185.1	MTB L1	31	703166	4377487	203032	6	2675.71	careful
	639	GCA_000155225.1	MTB L1	6	1919930	4434168	1060374	2	1516.59	careful
	640	GCA_000155305.1	MTB L1	22	1033579	4430528	533361	3	3455.89	careful
	641	GCA_000159735.1	MTB L1	8	1759822	4412529	1091434	2	1469.23	careful
	642	GCA_000277105.1	MTB L1	1	4406587	4406587	4406587	1	0	OK
	643	GCA_000296155.1	MTB L1	310	157325	4389939	44920	31	0	OK
	644	GCA_000296175.1	MTB L1	280	156906	4383364	47146	30	0	OK
	645	GCA_000372545.3	MTB L1	224	181738	4314365	64519	22	0	OK
	646	GCA_000389945.1	MTB L1	1	4390306	4390306	4390306	1	0	OK
	647	GCA_000411895.1	MTB L1	182	124943	4169405	37178	38	0	OK
	648	GCA_000422125.1	MTB L1	1	4391174	4391174	4391174	1	0	OK
	649	GCA_000465305.1	MTB L1	154	269045	4381942	97973	15	1.39	OK
	650	GCA_000651495.1	MTB L1	9	3934620	4430496	3934620	1	298.61	careful
	651	GCA_000652195.1	MTB L1	10	2835264	4499402	2835264	1	1438.48	careful
	652	GCA_000652735.1	MTB L1	6	3927204	4409099	3927204	1	192.78	careful
	653	GCA_000653875.1	MTB L1	80	301966	4413740	113155	12	4.53	OK
	654	GCA_000654175.1	MTB L1	59	303206	4406027	120238	11	3.86	OK
	655	GCA_000654235.1	MTB L1	6	2798002	4431876	2798002	1	141.52	careful
	656	GCA_000654255.1	MTB L1	7	2807900	4438481	2807900	1	332.28	careful
	657	GCA_000654275.1	MTB L1	6	3615150	4433132	3615150	1	403.06	careful
	658	GCA_000654295.1	MTB L1	4	3602585	4428150	3602585	1	647.18	careful
	659	GCA_000654315.1	MTB L1	5	3951710	4429026	3951710	1	244.73	careful
	660	GCA_000654335.1	MTB L1	73	301951	4429501	136286	11	27.97	OK
	661	GCA_000654355.1	MTB L1	6	2603088	4412502	2603088	1	149.85	careful
	662	GCA_000654375.1	MTB L1	5	3934634	4415235	3934634	1	128.46	careful
	663	GCA_000654395.1	MTB L1	16	1482497	4436258	463958	3	513.05	careful
	664	GCA_000654415.1	MTB L1	8	3932613	4417500	3932613	1	45.73	OK
	665	GCA_000654435.1	MTB L1	4	3967098	4436849	3967098	1	571.64	careful
	666	GCA_000654455.1	MTB L1	4	2795149	4434189	2795149	1	444.79	careful
	667	GCA_000654475.1	MTB L1	76	320478	4442128	151421	10	39.22	OK
	668	GCA_000654515.1	MTB L1	8	3617765	4441365	3617765	1	348.61	careful
	669	GCA_000654535.1	MTB L1	5	3965549	4431000	3965549	1	215.89	careful
	670	GCA_000654555.1	MTB L1	4	3945105	4425452	3945105	1	204.45	careful
	671	GCA_000654575.1	MTB L1	5	2246427	4434943	2246427	1	535.81	careful
	672	GCA_000654595.1	MTB L1	74	304234	4408183	142611	12	37.75	OK
	673	GCA_000654615.1	MTB L1	7	3600091	4414190	3600091	1	208.71	careful
	674	GCA_000654635.1	MTB L1	75	304700	4423746	168458	10	14.13	OK
	675	GCA_000654655.1	MTB L1	5	3753291	4424808	3753291	1	106.76	careful
	676	GCA_000654675.1	MTB L1	6	4399596	4432703	4399596	1	446.23	careful
	677	GCA_000654695.1	MTB L1	5	4384220	4415371	4384220	1	69.55	OK
	678	GCA_000654715.1	MTB L1	9	2233690	4417789	2233690	1	103.06	careful
	679	GCA_000654735.1	MTB L1	74	302855	4424314	132108	12	69.5	OK
	680	GCA_000654755.1	MTB L1	6	2780385	4422915	2780385	1	76.96	OK
	681	GCA_000654775.1	MTB L1	67	347237	4419760	135950	11	6.79	OK
	682	GCA_000654795.1	MTB L1	74	302458	4417779	136847	11	34.41	OK
	683	GCA_000654815.1	MTB L1	7	3951356	4440290	3951356	1	512.4	careful
	684	GCA_000654855.1	MTB L1	9	2124129	4440819	1636427	2	470.5	careful
	685	GCA_000654875.1	MTB L1	8	2312939	4410968	2312939	1	304.76	careful
	686	GCA_000654915.1	MTB L1	8	3942618	4430497	3942618	1	164.09	careful
	687	GCA_000654935.1	MTB L1	8	3933373	4418603	3933373	1	11.32	OK
	688	GCA_000654955.1	MTB L1	3	2780772	4419404	2780772	1	378.65	careful
	689	GCA_000654975.1	MTB L1	6	3958137	4438040	3958137	1	536.52	careful
	690	GCA_000655035.1	MTB L1	6	3950090	4431009	3950090	1	525.03	careful
	691	GCA_000655055.1	MTB L1	6	3967093	4439094	3967093	1	478.54	careful
	692	GCA_000655075.1	MTB L1	5	2822760	4424924	2822760	1	162.38	careful
	693	GCA_000657895.1	MTB L1	58	336362	4408967	145155	10	0	OK
	694	GCA_000658335.1	MTB L1	79	301876	4414327	124999	12	0	OK
	695	GCA_000658355.1	MTB L1	72	302684	4422795	136665	11	0	OK
	696	GCA_000658395.1	MTB L1	86	302354	4431977	135833	11	0	OK
	697	GCA_000658875.1	MTB L1	6	3400928	4411321	3400928	1	216.19	careful
	698	GCA_000659005.1	MTB L1	7	2991390	4432884	2991390	1	333.24	careful
	699	GCA_000659185.1	MTB L1	6	2781667	4417406	2781667	1	232.74	careful
	700	GCA_000661425.1	MTB L1	6	3952600	4437254	3952600	1	406.08	careful
	701	GCA_000662485.1	MTB L1	2	2790867	4428970	2790867	1	215.94	careful
	702	GCA_000662505.1	MTB L1	7	3575846	4437890	3575846	1	417.27	careful
	703	GCA_000662525.1	MTB L1	4	1633987	4420575	1499309	2	316.04	careful
	704	GCA_000662545.1	MTB L1	4	3945717	4426785	3945717	1	252.28	careful
	705	GCA_000662565.1	MTB L1	6	3967000	4452073	3967000	1	657.63	careful
	706	GCA_000662585.1	MTB L1	9	3424303	4434386	3424303	1	150.93	careful
	707	GCA_000662605.1	MTB L1	5	2397137	4405588	2397137	1	63.19	OK
	708	GCA_000662625.1	MTB L1	6	2675685	4445479	2675685	1	286.25	careful
	709	GCA_000662665.1	MTB L1	4	3947518	4424307	3947518	1	207.63	careful
	710	GCA_000662685.1	MTB L1	77	366507	4422335	106560	12	20.13	OK
	711	GCA_000662705.1	MTB L1	3	3602064	4445683	3602064	1	363.14	careful
	712	GCA_000662725.1	MTB L1	6	3952493	4433460	3952493	1	287.74	careful
	713	GCA_000662785.1	MTB L1	9	3599879	4415128	3599879	1	85.57	OK
	714	GCA_000662805.1	MTB L1	6	2924797	4422271	2924797	1	32.88	OK
	715	GCA_000662825.1	MTB L1	6	3601981	4414576	3601981	1	92.42	OK
	716	GCA_000662845.1	MTB L1	6	3618839	4427864	3618839	1	226.68	careful
	717	GCA_000662865.1	MTB L1	7	4076947	4426728	4076947	1	171.75	careful
	718	GCA_000662885.1	MTB L1	4	3960968	4427636	3960968	1	296.52	careful
	719	GCA_000662905.1	MTB L1	5	3390883	4422567	3390883	1	90.33	OK
	720	GCA_000662925.1	MTB L1	6	4080706	4423857	4080706	1	357.31	careful
	721	GCA_000662945.1	MTB L1	7	3944525	4424508	3944525	1	247.64	careful
	722	GCA_000662965.1	MTB L1	10	3180208	4420167	3180208	1	139.66	careful
	723	GCA_000662985.1	MTB L1	3	3945779	4416995	3945779	1	376.09	careful
	724	GCA_000663005.1	MTB L1	76	296894	4426952	136528	12	2.26	OK
	725	GCA_000663025.1	MTB L1	6	3753908	4428589	3753908	1	407.33	careful
	726	GCA_000663045.1	MTB L1	6	4080507	4425718	4080507	1	168.7	careful
	727	GCA_000663065.1	MTB L1	7	3948315	4430569	3948315	1	388.23	careful
	728	GCA_000663085.1	MTB L1	10	2995519	4436263	2995519	1	332.94	careful
	729	GCA_000663105.1	MTB L1	8	3612743	4422977	3612743	1	165.95	careful
	730	GCA_000663125.1	MTB L1	6	3938777	4420606	3938777	1	187.3	careful
	731	GCA_000663145.1	MTB L1	11	2014822	4429181	814144	2	260.66	careful
	732	GCA_000663185.1	MTB L1	7	2479527	4412154	2479527	1	151.08	careful
	733	GCA_000663205.1	MTB L1	5	3595668	4410420	3595668	1	146.95	careful
	734	GCA_000663225.1	MTB L1	7	3627213	4443406	3627213	1	625.06	careful
	735	GCA_000663265.1	MTB L1	6	2401934	4449801	2401934	1	835.59	careful
	736	GCA_000663285.1	MTB L1	8	1641318	4423638	1067027	2	183.49	careful
	737	GCA_000663305.1	MTB L1	5	3937838	4420439	3937838	1	363.15	careful
	738	GCA_000663345.1	MTB L1	6	3958277	4447115	3958277	1	747.05	careful
	739	GCA_000663365.1	MTB L1	8	3600502	4418232	3600502	1	105.61	careful
	740	GCA_000663425.1	MTB L1	82	329100	4430930	131932	12	39.47	OK
	741	GCA_000663445.1	MTB L1	67	300717	4438984	137259	11	18.02	OK
	742	GCA_000663525.1	MTB L1	78	264827	4435307	131956	13	18.29	OK
	743	GCA_000663565.1	MTB L1	72	302417	4427283	141813	11	42.08	OK
	744	GCA_000663605.1	MTB L1	73	302671	4424164	135918	11	9.54	OK
	745	GCA_000663705.1	MTB L1	76	344893	4419282	134890	12	13.46	OK
	746	GCA_000663765.1	MTB L1	101	235369	4416857	97568	18	90.38	OK
	747	GCA_000663805.1	MTB L1	75	300770	4415703	137269	11	30.91	OK
	748	GCA_000663865.1	MTB L1	91	302656	4426154	104523	13	2.26	OK
	749	GCA_000663885.1	MTB L1	73	367519	4419058	150883	11	16.75	OK
	750	GCA_000663925.1	MTB L1	81	302720	4430602	129471	12	29.36	OK
	751	GCA_000663985.1	MTB L1	59	344776	4423441	182693	9	41.78	OK
	752	GCA_000664005.1	MTB L1	75	336024	4444926	131595	12	21.78	OK
	753	GCA_000664025.1	MTB L1	75	302668	4421400	131284	12	4.52	OK
	754	GCA_000664065.1	MTB L1	86	232673	4438914	126742	14	2.25	OK
	755	GCA_000664085.1	MTB L1	81	300328	4419212	119088	12	6.79	OK
	756	GCA_000664105.1	MTB L1	85	302548	4423677	132023	12	7.01	OK
	757	GCA_000664125.1	MTB L1	79	366106	4427961	131796	11	23.26	OK
	758	GCA_000664185.1	MTB L1	87	241349	4430943	106142	14	28.84	OK
	759	GCA_000664225.1	MTB L1	72	302741	4422195	159205	11	11.31	OK
	760	GCA_000664245.1	MTB L1	74	301170	4426330	159617	11	19.84	OK
	761	GCA_000664325.1	MTB L1	75	301881	4423081	151415	11	15.78	OK
	762	GCA_000664345.1	MTB L1	70	302668	4424725	140421	12	28.27	OK
	763	GCA_000664365.1	MTB L1	71	302554	4425666	164465	11	30.8	OK
	764	GCA_000664445.1	MTB L1	74	366647	4432715	137157	11	12.63	OK
	765	GCA_000664465.1	MTB L1	79	302741	4424742	135070	12	31.64	OK
	766	GCA_000664485.1	MTB L1	74	284257	4419861	131644	12	30.2	OK
	767	GCA_000664505.1	MTB L1	71	302571	4412892	138973	11	43.4	OK
	768	GCA_000664525.1	MTB L1	78	282686	4407820	118992	13	21.42	OK
	769	GCA_000664545.1	MTB L1	76	283252	4418293	126746	13	25.35	OK
	770	GCA_000664585.1	MTB L1	73	302747	4427505	150958	11	27.22	OK
	771	GCA_000664605.1	MTB L1	83	338541	4432342	119089	11	2.26	OK
	772	GCA_000664625.1	MTB L1	73	302855	4420081	152456	11	52.53	OK
	773	GCA_000664665.1	MTB L1	75	241190	4436657	137365	12	23.78	OK
	774	GCA_000664705.1	MTB L1	73	302249	4419491	164376	11	37.86	OK
	775	GCA_000664725.1	MTB L1	70	302657	4427569	151394	11	4.52	OK
	776	GCA_000664765.1	MTB L1	90	302109	4426311	105516	13	28.08	OK
	777	GCA_000664785.1	MTB L1	75	235617	4423989	136726	13	11.75	OK
	778	GCA_000664805.1	MTB L1	69	284366	4424314	159205	11	14.17	OK
	779	GCA_000664865.1	MTB L1	72	302564	4413793	137774	12	23.86	OK
	780	GCA_000664925.1	MTB L1	74	299305	4432879	151173	11	24.41	OK
	781	GCA_000664965.1	MTB L1	79	302849	4424869	151201	11	49.47	OK
	782	GCA_000665005.1	MTB L1	92	301990	4442130	151057	11	2.25	OK
	783	GCA_000665045.1	MTB L1	72	302000	4425314	136868	11	24.07	OK
	784	GCA_000665065.1	MTB L1	77	283378	4423786	127539	13	83.1	OK
	785	GCA_000665165.1	MTB L1	71	302454	4427854	151398	11	26.92	OK
	786	GCA_000665185.1	MTB L1	70	302720	4420488	159617	10	11.65	OK
	787	GCA_000665225.1	MTB L1	65	307761	4418862	136829	12	14.57	OK
	788	GCA_000665285.1	MTB L1	74	302628	4422382	159617	11	34.71	OK
	789	GCA_000665305.1	MTB L1	73	302628	4422221	136834	11	30.66	OK
	790	GCA_000665325.1	MTB L1	68	302708	4424023	150990	11	223.98	careful
	791	GCA_000665385.1	MTB L1	88	242473	4406689	131098	13	18.49	OK
	792	GCA_000665425.1	MTB L1	80	302570	4412432	130667	12	49.86	OK
	793	GCA_000665445.1	MTB L1	68	368064	4435413	140218	11	32.58	OK
	794	GCA_000665465.1	MTB L1	80	307574	4405304	115256	13	31.19	OK
	795	GCA_000665485.1	MTB L1	68	355761	4425402	164403	10	19.86	OK
	796	GCA_000665505.1	MTB L1	81	283457	4426112	107238	13	38.79	OK
	797	GCA_000665545.1	MTB L1	69	336346	4440873	139629	10	7.18	OK
	798	GCA_000665565.1	MTB L1	75	243397	4409096	129248	12	7.08	OK
	799	GCA_000665585.1	MTB L1	76	241296	4417639	134059	12	15.28	OK
	800	GCA_000665605.1	MTB L1	79	284355	4428590	135657	12	12.87	OK
	801	GCA_000665625.1	MTB L1	71	302627	4428849	131429	11	32.06	OK
	802	GCA_000665645.1	MTB L1	64	428925	4429587	144323	10	28.22	OK
	803	GCA_000665665.1	MTB L1	74	270582	4421153	106026	12	22.62	OK
	804	GCA_000665705.1	MTB L1	75	299168	4418862	131259	12	9.05	OK
	805	GCA_000665725.1	MTB L1	63	286100	4428648	135118	11	7.27	OK
	806	GCA_000665745.1	MTB L1	92	284597	4416540	94630	16	125.01	careful
	807	GCA_000665785.1	MTB L1	80	357499	4427817	135383	11	4.52	OK
	808	GCA_000665825.1	MTB L1	73	282994	4433135	151385	12	70.85	OK
	809	GCA_000665845.1	MTB L1	12	848772	4410042	546873	4	401.79	careful
	810	GCA_000665905.1	MTB L1	7	2305816	4420447	2305816	1	112.75	careful
	811	GCA_000665925.1	MTB L1	69	301926	4424903	155561	11	50.78	OK
	812	GCA_000666005.1	MTB L1	68	243741	4421199	134080	12	14.97	OK
	813	GCA_000666805.1	MTB L1	94	320821	4422487	113998	13	657.48	careful
	814	GCA_000668035.1	MTB L1	6	3964245	4447185	3964245	1	124.06	careful
	815	GCA_000668055.1	MTB L1	3	4394846	4399336	4394846	1	117.31	careful
	816	GCA_000668115.1	MTB L1	6	3957402	4436970	3957402	1	185.24	careful
	817	GCA_000668195.1	MTB L1	5	3608772	4426235	3608772	1	180.54	careful
	818	GCA_000672595.1	MTB L1	5	3950040	4428739	3950040	1	562.46	careful
	819	GCA_000672855.1	MTB L1	6	2992745	4433379	2992745	1	391.89	careful
	820	GCA_000673135.1	MTB L1	8	3948932	4445334	3948932	1	456.93	careful
	821	GCA_000673215.1	MTB L1	5	3946325	4431491	3946325	1	119.85	careful
	822	GCA_000677235.1	MTB L1	5	3155134	4467415	3155134	1	705.84	careful
	823	GCA_000678215.1	MTB L1	23	738024	4413555	461376	4	144.37	careful
	824	GCA_000678335.1	MTB L1	4	2336650	4431459	2336650	1	138.46	careful
	825	GCA_000678395.1	MTB L1	8	3616469	4418651	3616469	1	201.78	careful
	826	GCA_000678575.1	MTB L1	10	2686567	4397388	2686567	1	136.54	careful
	827	GCA_000678755.1	MTB L1	7	3945142	4428142	3945142	1	447.46	careful
	828	GCA_000679115.1	MTB L1	7	2005424	4410442	1710255	2	242.02	careful
	829	GCA_000679175.1	MTB L1	7	3968229	4448021	3968229	1	324.91	careful
	830	GCA_000679195.1	MTB L1	4	3967256	4447044	3967256	1	644.02	careful
	831	GCA_000695365.1	MTB L1	224	197083	4377597	80389	18	0	OK
	832	GCA_000706065.1	MTB L1	69	329195	4423530	143477	11	87.08	OK
	833	GCA_000706145.1	MTB L1	7	2312549	4421955	2312549	1	181.32	careful
	834	GCA_000709975.1	MTB L1	115	200807	4332044	84261	18	0	OK
	835	GCA_000710055.1	MTB L1	119	232916	4327456	81476	18	0	OK
	836	GCA_000715195.2	MTB L1	156	259135	4369955	103123	14	1.51	OK
	837	GCA_000715255.1	MTB L1	198	106115	4293333	37426	37	0	OK
	838	GCA_000743595.1	MTB L1	188	210688	4329965	62700	22	1.85	OK
	839	GCA_000756545.1	MTB L1	1	4410945	4410945	4410945	1	0	OK
	840	GCA_000972465.1	MTB L1	203	158252	4358280	62347	25	0	OK
	841	GCA_001118545.1	MTB L1	326	99828	4304978	25254	48	141.95	careful
	842	GCA_001121545.1	MTB L1	99	368915	4403033	137234	11	0.41	OK
	843	GCA_001141705.1	MTB L1	108	281999	4405066	130660	12	0.07	OK
	844	GCA_001145765.1	MTB L1	86	308648	4396169	140145	11	0.05	OK
	845	GCA_001164225.1	MTB L1	74	493312	4394899	166216	9	0.05	OK
	846	GCA_001183005.1	MTB L1	173	174872	4361922	63852	23	0	OK
	847	GCA_001183025.1	MTB L1	159	184552	4368987	63881	23	0	OK
	848	GCA_001183035.1	MTB L1	177	168058	4362476	63019	22	0	OK
	849	GCA_001193075.1	MTB L1	283	96214	4322988	34653	40	45.43	OK
	850	GCA_001194425.1	MTB L1	296	123984	4322729	35001	39	21.28	OK
	851	GCA_001195325.1	MTB L1	289	105470	4312907	35022	40	18.55	OK
	852	GCA_001196185.1	MTB L1	315	88409	4321187	30055	46	43.6	OK
	853	GCA_001209585.1	MTB L1	426	76575	4303360	19820	64	60.26	careful
	854	GCA_001211425.1	MTB L1	363	96077	4301248	26007	53	49.94	OK
	855	GCA_001318565.1	MTB L1	382	97383	4297174	24293	57	126.08	careful
	856	GCA_001318945.1	MTB L1	301	99367	4342013	33651	41	182.31	careful
	857	GCA_001321965.1	MTB L1	261	122954	4338322	40998	34	2.26	OK
	858	GCA_001324645.1	MTB L1	88	236395	4394655	150265	12	0.23	OK
	859	GCA_001327815.1	MTB L1	174	172391	4336613	65105	22	102.34	careful
	860	GCA_001327935.1	MTB L1	147	210969	4326759	82244	17	65.36	OK
	861	GCA_001328295.1	MTB L1	168	246657	4312521	59391	22	95.51	OK
	862	GCA_001390655.1	MTB L1	72	447019	4408802	191989	9	28.49	OK
	863	GCA_001391575.1	MTB L1	192	172456	4310741	61045	24	85.21	OK
	864	GCA_001391655.1	MTB L1	162	244483	4338068	64210	18	78.38	OK
	865	GCA_001391775.1	MTB L1	145	242646	4331877	79106	17	93.98	OK
	866	GCA_001392095.1	MTB L1	159	202279	4328083	73376	21	61.87	OK
	867	GCA_001392695.1	MTB L1	155	150969	4320871	57177	24	47.75	OK
	868	GCA_001393375.1	MTB L1	200	196497	4313311	55755	24	46.18	OK
	869	GCA_001393495.1	MTB L1	148	207946	4318562	65277	18	46.96	OK
	870	GCA_001393735.1	MTB L1	181	182691	4320020	61222	23	60.42	OK
	871	GCA_001393795.1	MTB L1	169	228186	4325389	61204	23	24.37	OK
	872	GCA_001393815.1	MTB L1	166	200451	4315196	61311	22	63.17	OK
	873	GCA_001394375.1	MTB L1	162	206710	4336152	60923	21	50.34	OK
	874	GCA_001394635.1	MTB L1	200	167848	4296808	49398	29	56.69	OK
	875	GCA_001394775.1	MTB L1	154	213353	4319284	65095	18	54.89	OK
	876	GCA_001394835.1	MTB L1	130	206498	4344006	98764	15	99.26	OK
	877	GCA_001395115.1	MTB L1	162	171935	4323748	54289	25	27.71	OK
	878	GCA_001395655.1	MTB L1	145	182806	4309573	64267	18	43.11	OK
	879	GCA_001396015.1	MTB L1	193	167890	4309997	51427	29	52.39	OK
	880	GCA_001398015.1	MTB L1	198	200184	4348120	64404	21	63.73	OK
	881	GCA_001398035.1	MTB L1	142	199667	4353888	82152	18	109.07	careful
	882	GCA_001445515.1	MTB L1	784	59335	4326119	12905	99	0	do not use
	883	GCA_001566015.1	MTB L1	165	182818	4310030	60527	22	58.45	OK
	884	GCA_001640575.1	MTB L1	136	298443	4392768	98670	16	0	OK
	885	GCA_001640605.1	MTB L1	127	236167	4371105	83364	17	0	OK
	886	GCA_002040725.1	MTB L1	83	248739	4355103	114735	14	0	OK
	887	GCA_002110345.1	MTB L1	20	814627	4409295	493929	4	0	OK
	888	GCA_002131705.1	MTB L1	1	4421068	4421068	4421068	1	0	OK
	889	GCA_002356255.1	MTB L1	1	4399916	4399916	4399916	1	0	OK
	890	GCA_002939505.1	MTB L1	92	482377	4411005	203291	8	1.97	OK
	891	GCA_002939605.1	MTB L1	106	479584	4372203	121706	10	1.99	OK
	892	GCA_003049275.1	MTB L1	712	158252	4658614	62004	26	0	careful
	893	GCA_003293655.1	MTB L1	1	4359659	4359659	4359659	1	0	OK
	894	GCA_003383395.1	MTB L1	1196	308578	4694425	186371	10	24.41	careful
	895	GCA_003545775.1	MTB L1	72	227940	4306835	129794	13	7.41	OK
	896	GCA_003546285.1	MTB L1	109	201904	4286102	74036	21	6.3	OK
	897	GCA_003546345.1	MTB L1	131	179342	4306878	63062	24	24.29	OK
	898	GCA_003546355.1	MTB L1	141	176254	4289463	59322	26	6.27	OK
	899	GCA_003546385.1	MTB L1	87	224885	4326765	98746	14	18.72	OK
	900	GCA_003546395.1	MTB L1	75	257183	4329177	123230	12	3.7	OK
	901	GCA_003546445.1	MTB L1	111	183234	4304047	69355	22	8.62	OK
	902	GCA_003703995.1	MTB L1	1	4294448	4294448	4294448	1	1039.74	careful
	903	GCA_004121325.1	MTB L1	92	231808	4383766	105728	13	0	OK
	904	GCA_004121375.1	MTB L1	99	298270	4378706	104750	14	0	OK
	905	GCA_004121385.1	MTB L1	96	317849	4384136	115334	12	0	OK
	906	GCA_004121445.1	MTB L1	133	196117	4389631	85411	19	0	OK
	907	GCA_004121505.1	MTB L1	323	126452	4380819	25670	51	0	OK
	908	GCA_004121535.1	MTB L1	98	308676	4370427	97386	15	0	OK
	909	GCA_004121545.1	MTB L1	109	308636	4366330	105690	13	0	OK
	910	GCA_004121565.1	MTB L1	91	317917	4379992	108252	13	0	OK
	911	GCA_004122555.1	MTB L1	103	230902	4220229	90381	17	0	OK
	912	GCA_004135425.1	MTB L1	81	234039	4380797	129915	13	0	OK
	913	GCA_004135435.1	MTB L1	101	231945	4394762	106348	14	0	OK
	914	GCA_004135445.1	MTB L1	91	231554	4399746	110988	13	0	OK
	915	GCA_004135465.1	MTB L1	119	282018	4399555	94243	16	0	OK
	916	GCA_004135525.1	MTB L1	82	234118	4378172	129914	13	0	OK
	917	GCA_004135535.1	MTB L1	96	229756	4381149	125590	13	0	OK
	918	GCA_004135545.1	MTB L1	87	282033	4389565	129915	13	0	OK
	919	GCA_004136435.1	MTB L1	88	465786	4387823	125613	12	0	OK
	920	GCA_004136445.1	MTB L1	87	282086	4390867	129915	13	0	OK
	921	GCA_004136455.1	MTB L1	89	230890	4381151	129915	13	0	OK
	922	GCA_006379085.1	MTB L1	149	202786	4322642	79033	18	66.28	OK
	923	GCA_006379245.1	MTB L1	165	195938	4300269	65873	19	53.72	OK
	924	GCA_006379265.1	MTB L1	165	176851	4307983	73646	19	58.73	OK
	925	GCA_008761795.1	MTB L1	168	182764	4364848	70009	20	6.76	OK
	926	GCA_008761925.1	MTB L1	91	298758	4398422	132185	10	0	OK
	927	GCA_009208275.1	MTB L1	108	298224	4395504	152557	12	0	OK
	928	GCA_009208285.1	MTB L1	94	303689	4378247	161696	10	0	OK
	929	GCA_009208295.1	MTB L1	118	298615	4409485	160970	11	0	OK
	930	GCA_009208335.1	MTB L1	111	298615	4394673	160849	11	0	OK
	931	GCA_009208355.1	MTB L1	116	298320	4395617	132327	12	0	OK
	932	GCA_009208365.1	MTB L1	105	303263	4400027	157344	11	0	OK
	933	GCA_009208375.1	MTB L1	111	298615	4390300	157480	11	0	OK
	934	GCA_009208415.1	MTB L1	105	303449	4379761	137345	11	0	OK
	935	GCA_009208425.1	MTB L1	126	282060	4402729	101629	16	0	OK
	936	GCA_009208475.1	MTB L1	125	303686	4401196	97881	15	0	OK
	937	GCA_009208495.1	MTB L1	106	303536	4398500	160861	10	0	OK
	938	GCA_009664875.1	MTB L1	1	4414769	4414769	4414769	1	0	OK
	939	GCA_009730215.1	MTB L1	1	4441988	4441988	4441988	1	0	OK
	940	GCA_009757295.1	MTB L1	43	395194	4386965	215026	8	20.17	OK
	941	GCA_012029495.1	MTB L1	85	308714	4387627	129961	12	0	OK
	942	GCA_900124135.1	MTB L1	87	247984	4396975	129275	12	149.1	careful
	943	GCA_900654245.1	MTB L1	1	4416500	4416500	4416500	1	1693.65	careful
	944	GCA_900654255.1	MTB L1	1	4394834	4394834	4394834	1	20.71	OK
	945	ERR1334050	MTB L1	96	281950	4380762	125412	13	0	OK
	946	ERR2984793	MTB L1	113	230409	4395618	103967	15	0	OK
	947	ERR3561985	MTB L1	180	150601	4361854	60488	24	0	OK
	948	ERR3561990	MTB L1	145	228294	4361835	64320	20	0	OK
	949	ERR3561991	MTB L1	158	202874	4366936	67262	20	0	OK
	950	ERR234136_L2	MTB L2	172	201791	4284062	59705	23	0	OK
	951	ERR234208_L2	MTB L2	201	166268	4319456	57363	24	0	OK
	952	ERR234246_L2	MTB L2	157	199638	4357547	86544	19	0	OK
	953	GCA_000155145.1	MTB L2	10	1636194	4493323	914159	2	1839.82	careful
	954	GCA_000155165.1	MTB L2	22	920314	4569070	384760	4	2756.18	careful
	955	GCA_000155245.1	MTB L2	17	800097	4424674	373614	4	2832.82	careful
	956	GCA_000176315.1	MTB L2	130	194242	4395332	75416	21	0	OK
	957	GCA_000184005.1	MTB L2	1	4404672	4404672	4404672	1	1658.42	careful
	958	GCA_000184025.1	MTB L2	1	4404714	4404714	4404714	1	1182.53	careful
	959	GCA_000184045.1	MTB L2	1	4397271	4397271	4397271	1	1190.12	careful
	960	GCA_000193185.2	MTB L2	1	4418548	4418548	4418548	1	0	OK
	961	GCA_000256525.1	MTB L2	44	465199	4321569	182693	7	0	OK
	962	GCA_000270345.1	MTB L2	1	4398812	4398812	4398812	1	0	OK
	963	GCA_000270365.1	MTB L2	1	4405981	4405981	4405981	1	0	OK
	964	GCA_000291765.1	MTB L2	107	4464184	4518959	4464184	1	5278.38	careful
	965	GCA_000313215.2	MTB L2	80	462627	4352382	134088	11	0	OK
	966	GCA_000364825.1	MTB L2	1	4411128	4411128	4411128	1	0	OK
	967	GCA_000364945.1	MTB L2	30	806694	4448432	738393	3	4441.03	careful
	968	GCA_000400615.1	MTB L2	1	4414325	4414325	4414325	1	0	OK
	969	GCA_000445515.1	MTB L2	1	4405197	4405197	4405197	1	890.63	careful
	970	GCA_000445535.1	MTB L2	1	4408738	4408738	4408738	1	737.85	careful
	971	GCA_000454325.1	MTB L2	112	230916	4363305	105614	14	85.37	OK
	972	GCA_000509285.1	MTB L2	121	184273	3914047	92044	15	0	careful
	973	GCA_000516395.1	MTB L2	170	229376	4319955	62478	21	0	OK
	974	GCA_000516415.1	MTB L2	160	229584	4310512	61282	24	0.05	OK
	975	GCA_000516435.1	MTB L2	214	167831	4304203	45894	30	0	OK
	976	GCA_000516455.1	MTB L2	183	183985	4310154	57133	26	0	OK
	977	GCA_000568275.1	MTB L2	339	103927	4293767	27679	49	0	OK
	978	GCA_000572125.1	MTB L2	1	4407929	4407929	4407929	1	0	OK
	979	GCA_000572155.1	MTB L2	1	4401899	4401899	4401899	1	0	OK
	980	GCA_000572175.1	MTB L2	1	4399405	4399405	4399405	1	0	OK
	981	GCA_000572195.1	MTB L2	1	4414346	4414346	4414346	1	0	OK
	982	GCA_000648395.1	MTB L2	261	122771	4342105	34756	41	0	OK
	983	GCA_000649815.1	MTB L2	87	242295	4385091	106783	14	11.29	OK
	984	GCA_000650135.1	MTB L2	88	303187	4388768	106026	13	17.45	OK
	985	GCA_000650155.1	MTB L2	92	303485	4385827	106969	13	18.35	OK
	986	GCA_000650215.1	MTB L2	89	303880	4390434	106255	13	6.83	OK
	987	GCA_000650835.1	MTB L2	91	302412	4360309	125607	12	3.55	OK
	988	GCA_000650875.1	MTB L2	85	303187	4384623	107660	13	7.07	OK
	989	GCA_000650895.1	MTB L2	86	303130	4385693	106026	14	28.36	OK
	990	GCA_000651335.1	MTB L2	6	3939551	4416296	3939551	1	455.04	careful
	991	GCA_000651435.1	MTB L2	5	3361027	4404560	3361027	1	243.32	careful
	992	GCA_000651515.1	MTB L2	4	3938511	4409564	3938511	1	239.03	careful
	993	GCA_000651535.1	MTB L2	5	4412357	4421561	4412357	1	332.71	careful
	994	GCA_000651595.1	MTB L2	11	1903887	4425068	1609527	2	610.21	careful
	995	GCA_000651635.1	MTB L2	6	3918098	4400581	3918098	1	112.33	careful
	996	GCA_000651735.1	MTB L2	5	3717668	4399338	3717668	1	111.08	careful
	997	GCA_000651755.1	MTB L2	5	3912797	4402452	3912797	1	283.36	careful
	998	GCA_000651775.1	MTB L2	5	3732897	4424050	3732897	1	593.17	careful
	999	GCA_000651795.1	MTB L2	4	3922361	4405924	3922361	1	283.87	careful
	1000	GCA_000651835.1	MTB L2	5	3738796	4423523	3738796	1	807.43	careful
	1001	GCA_000651895.1	MTB L2	15	1500156	4457490	930389	2	952.08	careful
	1002	GCA_000651955.1	MTB L2	5	3745328	4416255	3745328	1	380.78	careful
	1003	GCA_000652075.1	MTB L2	4	2795162	4404952	2795162	1	187.68	careful
	1004	GCA_000652095.1	MTB L2	3	3725253	4408737	3725253	1	356.7	careful
	1005	GCA_000652115.1	MTB L2	5	3939171	4405925	3939171	1	238.41	careful
	1006	GCA_000652155.1	MTB L2	5	3735107	4413015	3735107	1	522.07	careful
	1007	GCA_000652215.1	MTB L2	4	3920011	4401319	3920011	1	168.09	careful
	1008	GCA_000652235.1	MTB L2	4	3947323	4413434	3947323	1	421.46	careful
	1009	GCA_000652295.1	MTB L2	4	3948025	4413559	3948025	1	331.37	careful
	1010	GCA_000652315.1	MTB L2	4	3150517	4408712	3150517	1	257.2	careful
	1011	GCA_000652375.1	MTB L2	5	3721669	4407860	3721669	1	289.03	careful
	1012	GCA_000652415.1	MTB L2	5	3925916	4409805	3925916	1	291.83	careful
	1013	GCA_000652815.1	MTB L2	4	3922855	4399204	3922855	1	207.22	careful
	1014	GCA_000652835.1	MTB L2	5	3925259	4406632	3925259	1	349.93	careful
	1015	GCA_000652975.1	MTB L2	83	303131	4390363	125615	11	84.78	OK
	1016	GCA_000653075.1	MTB L2	79	303131	4389363	125615	11	25.9	OK
	1017	GCA_000653215.1	MTB L2	84	303131	4390505	122380	12	39.97	OK
	1018	GCA_000653255.1	MTB L2	83	283182	4394361	125615	12	46.26	OK
	1019	GCA_000653455.1	MTB L2	78	303131	4387444	123333	12	17.09	OK
	1020	GCA_000653495.1	MTB L2	80	303119	4391925	125615	12	22.77	OK
	1021	GCA_000653535.1	MTB L2	82	297830	4387484	118825	13	4.56	OK
	1022	GCA_000653575.1	MTB L2	84	303131	4388740	122380	12	71.89	OK
	1023	GCA_000653695.1	MTB L2	84	303131	4387886	123333	12	4.56	OK
	1024	GCA_000653715.1	MTB L2	81	303131	4389875	126119	12	43.96	OK
	1025	GCA_000653775.1	MTB L2	84	297719	4390705	123333	12	17.42	OK
	1026	GCA_000653895.1	MTB L2	87	281826	4388663	105929	13	8.2	OK
	1027	GCA_000653975.1	MTB L2	86	241349	4392147	123256	13	34.38	OK
	1028	GCA_000654075.1	MTB L2	78	302050	4388355	125783	12	13.88	OK
	1029	GCA_000654135.1	MTB L2	80	302050	4384569	107327	13	2.28	OK
	1030	GCA_000655095.1	MTB L2	4	3738060	4422817	3738060	1	187.53	careful
	1031	GCA_000655115.1	MTB L2	9	1441641	4418361	629262	3	118.87	careful
	1032	GCA_000655195.1	MTB L2	7	2469851	4441862	2469851	1	668.44	careful
	1033	GCA_000655315.1	MTB L2	7	1358504	4420399	1042183	2	53.39	OK
	1034	GCA_000655335.1	MTB L2	11	2008626	4424891	893019	2	143.66	careful
	1035	GCA_000655375.1	MTB L2	6	1037724	4426308	898218	3	58.27	OK
	1036	GCA_000655435.1	MTB L2	11	1343565	4419213	1059908	2	167.22	careful
	1037	GCA_000655455.1	MTB L2	2	2764755	4424205	2764755	1	247.28	careful
	1038	GCA_000655495.1	MTB L2	3	3940739	4418937	3940739	1	22.4	OK
	1039	GCA_000655515.1	MTB L2	5	2156736	4429348	1591100	2	243.56	careful
	1040	GCA_000655695.1	MTB L2	7	1657370	4437927	1198512	2	98.94	OK
	1041	GCA_000655715.1	MTB L2	4	3742657	4424348	3742657	1	47.1	OK
	1042	GCA_000655735.1	MTB L2	3	2765576	4422898	2765576	1	74.95	OK
	1043	GCA_000655815.1	MTB L2	5	2014009	4432399	1039293	2	170.81	careful
	1044	GCA_000655835.1	MTB L2	15	1015984	4424906	462908	3	52.66	OK
	1045	GCA_000655875.1	MTB L2	7	1443933	4437660	1330590	2	227.96	careful
	1046	GCA_000655895.1	MTB L2	20	767312	4448271	469695	4	123.82	careful
	1047	GCA_000655955.1	MTB L2	13	1121941	4417257	582143	3	17.23	OK
	1048	GCA_000655995.1	MTB L2	10	1120876	4414450	758322	3	35.84	OK
	1049	GCA_000656055.1	MTB L2	3	3744604	4430445	3744604	1	88.07	OK
	1050	GCA_000656075.1	MTB L2	4	3739362	4425556	3739362	1	68.8	OK
	1051	GCA_000656115.1	MTB L2	11	1603624	4436257	1187879	2	50.38	OK
	1052	GCA_000656195.1	MTB L2	9	1325929	4424546	974310	2	14.24	OK
	1053	GCA_000656215.1	MTB L2	4	3734217	4423648	3734217	1	11.3	OK
	1054	GCA_000656235.1	MTB L2	8	2038200	4436518	960047	2	329.36	careful
	1055	GCA_000656295.1	MTB L2	7	1802759	4422686	1414973	2	93.86	OK
	1056	GCA_000656375.1	MTB L2	15	1121262	4423698	615956	3	15.8	OK
	1057	GCA_000656515.1	MTB L2	76	303082	4422257	137125	11	18.99	OK
	1058	GCA_000656635.1	MTB L2	61	435614	4363420	133718	9	8.94	OK
	1059	GCA_000656715.1	MTB L2	5	3913628	4399787	3913628	1	109.05	careful
	1060	GCA_000656775.1	MTB L2	78	302050	4388949	126796	12	18.82	OK
	1061	GCA_000656815.1	MTB L2	88	303131	4390509	99082	13	29.65	OK
	1062	GCA_000656835.1	MTB L2	90	303131	4392293	119963	12	26.2	OK
	1063	GCA_000656955.1	MTB L2	79	302905	4392737	123348	12	25.77	OK
	1064	GCA_000657055.1	MTB L2	4	3921524	4406047	3921524	1	376.41	careful
	1065	GCA_000657215.1	MTB L2	90	304570	4382110	99901	13	2.28	OK
	1066	GCA_000657255.1	MTB L2	86	242295	4367407	122558	13	12.27	OK
	1067	GCA_000657275.1	MTB L2	104	229181	4351512	93194	15	43.8	OK
	1068	GCA_000657355.1	MTB L2	182	183048	4362135	40980	30	49.17	OK
	1069	GCA_000657375.1	MTB L2	89	303146	4387534	100124	14	8.21	OK
	1070	GCA_000657395.1	MTB L2	84	230663	4381692	107547	14	24.17	OK
	1071	GCA_000657415.1	MTB L2	250	109894	4303445	28064	47	21.87	OK
	1072	GCA_000657435.1	MTB L2	86	303130	4396620	106783	13	9.1	OK
	1073	GCA_000657475.1	MTB L2	83	257193	4388363	107660	14	4.56	OK
	1074	GCA_000657495.1	MTB L2	81	303121	4389787	99081	14	16.11	OK
	1075	GCA_000657575.1	MTB L2	90	242187	4375702	99649	15	15.75	OK
	1076	GCA_000657655.1	MTB L2	87	304853	4432292	133909	13	538.01	careful
	1077	GCA_000657855.1	MTB L2	53	304365	4364678	158203	10	0	OK
	1078	GCA_000657935.1	MTB L2	72	304794	4388827	129625	12	0	OK
	1079	GCA_000657955.1	MTB L2	74	304654	4368078	136099	12	0	OK
	1080	GCA_000657995.1	MTB L2	70	333475	4384430	126869	13	0	OK
	1081	GCA_000658015.1	MTB L2	79	225340	4391674	106986	14	0	OK
	1082	GCA_000658075.1	MTB L2	87	232133	4409958	93192	15	0	OK
	1083	GCA_000658095.1	MTB L2	32	605931	4421274	261737	7	0	OK
	1084	GCA_000658115.1	MTB L2	53	466392	4418873	141918	9	0	OK
	1085	GCA_000658135.1	MTB L2	2	2757448	4417623	2757448	1	0	OK
	1086	GCA_000658155.1	MTB L2	62	297633	4427587	139583	11	0	OK
	1087	GCA_000658235.1	MTB L2	96	303188	4385216	92648	16	0	OK
	1088	GCA_000658255.1	MTB L2	96	233468	4385981	99138	15	0	OK
	1089	GCA_000658295.1	MTB L2	60	304792	4374017	158655	11	0	OK
	1090	GCA_000658375.1	MTB L2	79	303131	4392995	125607	12	0	OK
	1091	GCA_000658855.1	MTB L2	72	304653	4384298	123326	12	30.68	OK
	1092	GCA_000658925.1	MTB L2	6	1807805	4404612	1225168	2	489.58	careful
	1093	GCA_000659025.1	MTB L2	7	3925469	4419586	3925469	1	813.9	careful
	1094	GCA_000659065.1	MTB L2	11	3734764	4413173	3734764	1	605.07	careful
	1095	GCA_000659085.1	MTB L2	6	3367709	4411683	3367709	1	974.3	careful
	1096	GCA_000659305.1	MTB L2	5	3935321	4408638	3935321	1	210.88	careful
	1097	GCA_000659325.1	MTB L2	8	3724244	4407120	3724244	1	384.67	careful
	1098	GCA_000659745.1	MTB L2	7	3925439	4400813	3925439	1	191.17	careful
	1099	GCA_000659985.1	MTB L2	6	3924318	4409967	3924318	1	367.51	careful
	1100	GCA_000660005.1	MTB L2	4	3705440	4400625	3705440	1	31.75	OK
	1101	GCA_000660105.1	MTB L2	7	3369349	4410067	3369349	1	121.63	careful
	1102	GCA_000660125.1	MTB L2	5	3918498	4402181	3918498	1	135.23	careful
	1103	GCA_000660145.1	MTB L2	5	3914006	4393134	3914006	1	117.55	careful
	1104	GCA_000660165.1	MTB L2	6	3905164	4386306	3905164	1	136.31	careful
	1105	GCA_000660205.1	MTB L2	9	2831990	4403424	2831990	1	101.42	careful
	1106	GCA_000660225.1	MTB L2	11	2374465	4415849	2374465	1	706.03	careful
	1107	GCA_000660265.1	MTB L2	7	3928376	4406084	3928376	1	322.44	careful
	1108	GCA_000660285.1	MTB L2	9	3495874	4405785	3495874	1	327.89	careful
	1109	GCA_000660325.1	MTB L2	5	3917128	4397178	3917128	1	460.8	careful
	1110	GCA_000660465.1	MTB L2	9	3714296	4410300	3714296	1	691.43	careful
	1111	GCA_000660605.1	MTB L2	9	1426462	4371519	1341065	2	124.6	careful
	1112	GCA_000660645.1	MTB L2	14	1344173	4423882	1003597	2	1037.69	careful
	1113	GCA_000660845.1	MTB L2	11	3393127	4441236	3393127	1	1215.88	careful
	1114	GCA_000660925.1	MTB L2	5	3919474	4400834	3919474	1	374.13	careful
	1115	GCA_000660985.1	MTB L2	7	2836135	4403376	2836135	1	508.88	careful
	1116	GCA_000661005.1	MTB L2	10	2156925	4416226	1221317	2	810.04	careful
	1117	GCA_000661165.1	MTB L2	7	2807726	4420588	2807726	1	983.9	careful
	1118	GCA_000661185.1	MTB L2	12	1726018	4400475	1637806	2	497.29	careful
	1119	GCA_000661285.1	MTB L2	5	3934434	4412080	3934434	1	628.16	careful
	1120	GCA_000661345.1	MTB L2	8	3703820	4408941	3703820	1	646.32	careful
	1121	GCA_000661385.1	MTB L2	7	3374775	4436449	3374775	1	1050.46	careful
	1122	GCA_000661555.1	MTB L2	4	3724237	4412287	3724237	1	569.48	careful
	1123	GCA_000661575.1	MTB L2	7	3740725	4421863	3740725	1	756.85	careful
	1124	GCA_000661615.1	MTB L2	3	3468924	4413098	3468924	1	419.93	careful
	1125	GCA_000661735.1	MTB L2	6	3734578	4418087	3734578	1	807.7	careful
	1126	GCA_000661815.1	MTB L2	5	2373317	4414989	2373317	1	373.34	careful
	1127	GCA_000661835.1	MTB L2	7	3776353	4451331	3776353	1	1514.49	careful
	1128	GCA_000661855.1	MTB L2	6	3932746	4415524	3932746	1	532.15	careful
	1129	GCA_000662765.1	MTB L2	85	305179	4382710	123278	12	4.97	OK
	1130	GCA_000663165.1	MTB L2	12	1897392	4401819	748744	2	349.54	careful
	1131	GCA_000663465.1	MTB L2	82	297009	4391247	135873	12	18.54	OK
	1132	GCA_000663585.1	MTB L2	86	303426	4382240	126774	12	28.36	OK
	1133	GCA_000663685.1	MTB L2	77	303427	4387384	127312	11	6.84	OK
	1134	GCA_000663725.1	MTB L2	81	303128	4386546	135152	11	4.56	OK
	1135	GCA_000663745.1	MTB L2	85	283046	4395239	125555	12	47.44	OK
	1136	GCA_000663785.1	MTB L2	80	296649	4389755	102330	13	40.37	OK
	1137	GCA_000663845.1	MTB L2	88	282832	4392679	122395	13	25.72	OK
	1138	GCA_000663905.1	MTB L2	81	303064	4397133	123278	12	49.08	OK
	1139	GCA_000663965.1	MTB L2	77	303128	4386357	125615	11	33.81	OK
	1140	GCA_000664045.1	MTB L2	89	241299	4388482	107132	14	14.01	OK
	1141	GCA_000664265.1	MTB L2	83	303416	4395796	100031	12	22.41	OK
	1142	GCA_000664285.1	MTB L2	81	303131	4399380	136544	11	18.23	OK
	1143	GCA_000664385.1	MTB L2	84	233060	4389875	103922	14	4.56	OK
	1144	GCA_000664405.1	MTB L2	71	304359	4394022	131685	12	29.02	OK
	1145	GCA_000664645.1	MTB L2	80	296577	4393077	136409	12	28.93	OK
	1146	GCA_000664985.1	MTB L2	80	267547	4390910	120330	12	26.08	OK
	1147	GCA_000665125.1	MTB L2	83	303427	4393717	114459	12	45.72	OK
	1148	GCA_000665145.1	MTB L2	82	303427	4393057	123278	12	21.83	OK
	1149	GCA_000665265.1	MTB L2	76	304404	4377197	127311	11	15.15	OK
	1150	GCA_000665345.1	MTB L2	83	304500	4388381	136522	11	37.51	OK
	1151	GCA_000665405.1	MTB L2	84	306517	4383351	117175	12	14.37	OK
	1152	GCA_000665525.1	MTB L2	83	243753	4390152	106780	14	27.77	OK
	1153	GCA_000665685.1	MTB L2	84	297718	4392060	125672	12	32.51	OK
	1154	GCA_000665885.1	MTB L2	8	3921186	4402566	3921186	1	171.56	careful
	1155	GCA_000665965.1	MTB L2	54	332216	4397733	151436	10	365.96	careful
	1156	GCA_000666085.1	MTB L2	15	1290100	4409573	1283974	2	328.67	careful
	1157	GCA_000666165.1	MTB L2	27	550179	4411899	334456	6	700.74	careful
	1158	GCA_000667845.1	MTB L2	13	2680987	4403876	2680987	1	709.03	careful
	1159	GCA_000667865.1	MTB L2	5	3128019	4409890	3128019	1	290.85	careful
	1160	GCA_000667905.1	MTB L2	7	3704820	4403777	3704820	1	127.82	careful
	1161	GCA_000667935.1	MTB L2	7	1727127	4408928	1639320	2	67.64	OK
	1162	GCA_000668075.1	MTB L2	6	3931274	4401455	3931274	1	210.91	careful
	1163	GCA_000668095.1	MTB L2	2	3937464	4408567	3937464	1	277.6	careful
	1164	GCA_000668155.1	MTB L2	4	3920266	4407019	3920266	1	132.18	careful
	1165	GCA_000668175.1	MTB L2	6	3934205	4418851	3934205	1	317.12	careful
	1166	GCA_000668395.1	MTB L2	37	591270	4472660	386994	5	315.34	careful
	1167	GCA_000668455.1	MTB L2	5	3964225	4431287	3964225	1	585.18	careful
	1168	GCA_000668835.1	MTB L2	4	3692748	4397623	3692748	1	266.76	careful
	1169	GCA_000668855.1	MTB L2	14	1660958	4393797	589026	2	526.24	careful
	1170	GCA_000668895.1	MTB L2	16	2887359	4392496	2887359	1	850.27	careful
	1171	GCA_000668955.1	MTB L2	24	973538	4423090	457428	4	711.24	careful
	1172	GCA_000669115.1	MTB L2	5	3696710	4398695	3696710	1	168.35	careful
	1173	GCA_000669315.1	MTB L2	69	304654	4382556	126941	12	18.05	OK
	1174	GCA_000669335.1	MTB L2	18	1234821	4399185	637565	3	186.78	careful
	1175	GCA_000669355.1	MTB L2	41	389068	4394026	292978	7	409.15	careful
	1176	GCA_000669375.1	MTB L2	15	3704885	4396993	3704885	1	381.69	careful
	1177	GCA_000669395.1	MTB L2	21	508282	4407066	353513	5	439.36	careful
	1178	GCA_000669415.1	MTB L2	75	304517	4375025	127338	12	23.91	OK
	1179	GCA_000669435.1	MTB L2	72	321434	4377728	138520	12	111.2	careful
	1180	GCA_000669455.1	MTB L2	72	304338	4393923	125607	12	21.42	OK
	1181	GCA_000669475.1	MTB L2	11	2770550	4425749	2770550	1	296.94	careful
	1182	GCA_000669495.1	MTB L2	68	304467	4375779	124283	12	19.68	OK
	1183	GCA_000669515.1	MTB L2	26	485096	4368236	288207	6	115.33	careful
	1184	GCA_000669535.1	MTB L2	71	394370	4386858	144146	11	38.5	OK
	1185	GCA_000669555.1	MTB L2	74	304654	4378398	106358	14	2.28	OK
	1186	GCA_000669575.1	MTB L2	70	296527	4380149	107019	14	15.3	OK
	1187	GCA_000669595.1	MTB L2	4	2616263	4380469	2616263	1	81.38	OK
	1188	GCA_000669615.1	MTB L2	69	296632	4391143	133317	12	54.88	OK
	1189	GCA_000669735.1	MTB L2	93	241296	4399510	103915	15	4.55	OK
	1190	GCA_000669755.1	MTB L2	88	241469	4389482	103924	15	32.35	OK
	1191	GCA_000669815.1	MTB L2	91	303426	4388631	123277	12	35.14	OK
	1192	GCA_000669855.1	MTB L2	17	2618193	4396239	2618193	1	95.4	OK
	1193	GCA_000669875.1	MTB L2	9	2624590	4410914	2624590	1	390.37	careful
	1194	GCA_000669895.1	MTB L2	4	2798542	4403402	2798542	1	207.59	careful
	1195	GCA_000669915.1	MTB L2	9	3923658	4405475	3923658	1	188.47	careful
	1196	GCA_000669935.1	MTB L2	9	2639599	4413599	2639599	1	560.7	careful
	1197	GCA_000669955.1	MTB L2	9	2696118	4396146	2696118	1	237.71	careful
	1198	GCA_000670015.1	MTB L2	6	2793974	4403008	2793974	1	277.54	careful
	1199	GCA_000670035.1	MTB L2	8	3825758	4389427	3825758	1	74.61	OK
	1200	GCA_000670055.1	MTB L2	6	2774518	4396669	2774518	1	204.91	careful
	1201	GCA_000670075.1	MTB L2	17	1017239	4394125	583870	3	166.34	careful
	1202	GCA_000670095.1	MTB L2	8	1734948	4408945	1642334	2	394.43	careful
	1203	GCA_000670115.1	MTB L2	10	3044526	4416851	3044526	1	514.14	careful
	1204	GCA_000670135.1	MTB L2	10	1341523	4408825	1302714	2	340.5	careful
	1205	GCA_000670155.1	MTB L2	10	1939266	4407119	1074030	2	328.7	careful
	1206	GCA_000670175.1	MTB L2	11	1299864	4414305	997659	2	386.15	careful
	1207	GCA_000670195.1	MTB L2	8	1788471	4400675	1296259	2	296.66	careful
	1208	GCA_000670215.1	MTB L2	6	3945339	4416002	3945339	1	560.87	careful
	1209	GCA_000670235.1	MTB L2	5	3602243	4413168	3602243	1	634.53	careful
	1210	GCA_000670255.1	MTB L2	9	1447139	4404990	845857	2	335.46	careful
	1211	GCA_000670275.1	MTB L2	7	2294353	4404320	2294353	1	292.35	careful
	1212	GCA_000670295.1	MTB L2	21	722260	4403129	332418	5	265.08	careful
	1213	GCA_000670315.1	MTB L2	13	1022227	4416710	816757	3	505.6	careful
	1214	GCA_000670375.1	MTB L2	5	3926820	4409995	3926820	1	237.91	careful
	1215	GCA_000670395.1	MTB L2	106	278236	4370696	87762	15	10.18	OK
	1216	GCA_000670415.1	MTB L2	7	1298132	4396227	1162065	2	112.6	careful
	1217	GCA_000670435.1	MTB L2	25	674238	4416135	334728	5	478.04	careful
	1218	GCA_000670455.1	MTB L2	15	876200	4404293	586029	3	241.74	careful
	1219	GCA_000670475.1	MTB L2	13	1621399	4405655	837008	2	435.99	careful
	1220	GCA_000670495.1	MTB L2	11	1003863	4410849	666047	3	748.93	careful
	1221	GCA_000670515.1	MTB L2	12	1218989	4404127	556871	3	366.57	careful
	1222	GCA_000670535.1	MTB L2	8	2237866	4435469	2237866	1	923.08	careful
	1223	GCA_000670555.1	MTB L2	5	3723768	4402094	3723768	1	277.21	careful
	1224	GCA_000670575.1	MTB L2	10	2192712	4434936	801787	2	293.96	careful
	1225	GCA_000670595.1	MTB L2	5	2299379	4401176	2299379	1	289.01	careful
	1226	GCA_000670655.1	MTB L2	18	1095186	4410734	747515	3	205.66	careful
	1227	GCA_000670675.1	MTB L2	9	2465756	4403073	2465756	1	278.44	careful
	1228	GCA_000670695.1	MTB L2	22	540690	4410431	328214	5	317.52	careful
	1229	GCA_000670715.1	MTB L2	8	2622767	4398418	2622767	1	134.66	careful
	1230	GCA_000670735.1	MTB L2	5	3922161	4399247	3922161	1	176.14	careful
	1231	GCA_000670755.1	MTB L2	14	1305848	4410698	1161298	2	401.55	careful
	1232	GCA_000670775.1	MTB L2	9	2074928	4409653	1301113	2	281.68	careful
	1233	GCA_000670795.1	MTB L2	24	1083153	4430324	463287	3	750.98	careful
	1234	GCA_000670815.1	MTB L2	5	3936086	4403018	3936086	1	306.77	careful
	1235	GCA_000670835.1	MTB L2	7	2288589	4396347	2288589	1	204.08	careful
	1236	GCA_000670875.1	MTB L2	8	3925923	4400159	3925923	1	229.88	careful
	1237	GCA_000670895.1	MTB L2	7	3370345	4402532	3370345	1	302.35	careful
	1238	GCA_000670955.1	MTB L2	6	2303576	4422732	2303576	1	577.79	careful
	1239	GCA_000670975.1	MTB L2	15	1383738	4416915	447273	3	216.85	careful
	1240	GCA_000671775.1	MTB L2	5	3370610	4418681	3370610	1	428.25	careful
	1241	GCA_000671795.1	MTB L2	4	3939594	4416426	3939594	1	634.4	careful
	1242	GCA_000671815.1	MTB L2	5	3944682	4416961	3944682	1	434.76	careful
	1243	GCA_000672235.1	MTB L2	6	3930272	4415582	3930272	1	249.84	careful
	1244	GCA_000672315.1	MTB L2	6	2251972	4422192	2251972	1	293.79	careful
	1245	GCA_000672375.1	MTB L2	5	3698791	4403362	3698791	1	99.76	OK
	1246	GCA_000672515.1	MTB L2	45	381956	4416584	216162	8	2323.67	careful
	1247	GCA_000672535.1	MTB L2	5	3982267	4453656	3982267	1	2351.15	careful
	1248	GCA_000672575.1	MTB L2	3	3358902	4399964	3358902	1	168.46	careful
	1249	GCA_000672635.1	MTB L2	3	3714828	4420289	3714828	1	389.09	careful
	1250	GCA_000672675.1	MTB L2	6	3943686	4413455	3943686	1	256.15	careful
	1251	GCA_000672715.1	MTB L2	5	3933828	4404562	3933828	1	270.45	careful
	1252	GCA_000672735.1	MTB L2	3	3944127	4409378	3944127	1	295.03	careful
	1253	GCA_000672755.1	MTB L2	5	3719220	4409364	3719220	1	311.25	careful
	1254	GCA_000672815.1	MTB L2	4	3936590	4407543	3936590	1	190.47	careful
	1255	GCA_000672875.1	MTB L2	5	2305944	4411408	2305944	1	250.12	careful
	1256	GCA_000672895.1	MTB L2	6	3942738	4417913	3942738	1	326.72	careful
	1257	GCA_000672935.1	MTB L2	5	3925319	4405382	3925319	1	176.38	careful
	1258	GCA_000672955.1	MTB L2	5	3726846	4403216	3726846	1	504.25	careful
	1259	GCA_000672975.1	MTB L2	4	3927696	4392740	3927696	1	179.59	careful
	1260	GCA_000673035.1	MTB L2	6	3910467	4398852	3910467	1	208.53	careful
	1261	GCA_000673495.1	MTB L2	6	3358569	4406354	3358569	1	267.36	careful
	1262	GCA_000673515.1	MTB L2	9	1642015	4401693	1567156	2	319.33	careful
	1263	GCA_000673535.1	MTB L2	11	1568794	4427245	1308367	2	884.68	careful
	1264	GCA_000673555.1	MTB L2	10	2826096	4423697	2826096	1	887.72	careful
	1265	GCA_000673575.1	MTB L2	8	1299234	4400684	994565	2	310.2	careful
	1266	GCA_000673595.1	MTB L2	13	2622942	4401020	2622942	1	398.16	careful
	1267	GCA_000673615.1	MTB L2	15	2096031	4411411	932476	2	275.9	careful
	1268	GCA_000673635.1	MTB L2	8	2621226	4394989	2621226	1	119.91	careful
	1269	GCA_000673655.1	MTB L2	10	2132190	4403786	1260372	2	193.24	careful
	1270	GCA_000673675.1	MTB L2	8	2633992	4415064	2633992	1	517.95	careful
	1271	GCA_000673695.1	MTB L2	14	841443	4390654	481297	4	283.42	careful
	1272	GCA_000673715.1	MTB L2	13	1272311	4371151	1093504	2	78.51	OK
	1273	GCA_000673735.1	MTB L2	11	1303150	4400957	1291884	2	478.67	careful
	1274	GCA_000673775.1	MTB L2	10	1032195	4523586	931860	3	3850.53	careful
	1275	GCA_000673795.1	MTB L2	4	3915221	4390328	3915221	1	113.93	careful
	1276	GCA_000673815.1	MTB L2	16	1310072	4416019	991780	2	736.41	careful
	1277	GCA_000673855.1	MTB L2	8	3375804	4414368	3375804	1	327.2	careful
	1278	GCA_000673875.1	MTB L2	18	3414100	4459218	3414100	1	2178.3	careful
	1279	GCA_000673895.1	MTB L2	14	1286402	4396062	463310	3	341.15	careful
	1280	GCA_000673915.1	MTB L2	16	956759	4421220	757832	3	792.79	careful
	1281	GCA_000673935.1	MTB L2	13	2773043	4401152	2773043	1	101.36	careful
	1282	GCA_000673975.1	MTB L2	11	1534790	4448947	956376	2	1271.78	careful
	1283	GCA_000673995.1	MTB L2	9	3915853	4400926	3915853	1	427.32	careful
	1284	GCA_000674035.1	MTB L2	15	1223025	4572617	564063	3	4169.71	careful
	1285	GCA_000674055.1	MTB L2	7	2622182	4399549	2622182	1	537.15	careful
	1286	GCA_000674075.1	MTB L2	15	1273922	4396837	1160871	2	225.78	careful
	1287	GCA_000674095.1	MTB L2	13	1338071	4481811	646288	3	2416.03	careful
	1288	GCA_000674115.1	MTB L2	16	1234338	4390593	984092	2	201.45	careful
	1289	GCA_000674135.1	MTB L2	12	1258477	4425094	993861	2	866.78	careful
	1290	GCA_000674155.1	MTB L2	7	2286815	4388859	2286815	1	206.45	careful
	1291	GCA_000674175.1	MTB L2	9	2151347	4462619	1780014	2	666.72	careful
	1292	GCA_000674195.1	MTB L2	6	3914266	4407766	3914266	1	278.44	careful
	1293	GCA_000674215.1	MTB L2	3	3929705	4398157	3929705	1	303.63	careful
	1294	GCA_000674235.1	MTB L2	7	3719355	4392600	3719355	1	367.23	careful
	1295	GCA_000674275.1	MTB L2	10	2634089	4416636	2634089	1	668.83	careful
	1296	GCA_000674295.1	MTB L2	9	1349841	4409569	1098122	2	581.01	careful
	1297	GCA_000674335.1	MTB L2	10	2802766	4406912	2802766	1	500.55	careful
	1298	GCA_000674355.1	MTB L2	5	2620079	4388101	2620079	1	127.53	careful
	1299	GCA_000674375.1	MTB L2	8	2046783	4470110	1807119	2	164.74	careful
	1300	GCA_000674395.1	MTB L2	10	3715975	4396968	3715975	1	346.31	careful
	1301	GCA_000674415.1	MTB L2	12	1982003	4399561	1208932	2	173.59	careful
	1302	GCA_000674435.1	MTB L2	8	2623779	4407949	2623779	1	738.94	careful
	1303	GCA_000674455.1	MTB L2	10	2662004	4434949	2662004	1	987.07	careful
	1304	GCA_000674475.1	MTB L2	17	993420	4394252	461493	3	387.57	careful
	1305	GCA_000674495.1	MTB L2	14	1921873	4435118	1642102	2	1032.06	careful
	1306	GCA_000674515.1	MTB L2	6	2629794	4405909	2629794	1	702.31	careful
	1307	GCA_000674535.1	MTB L2	6	3925457	4402534	3925457	1	656.94	careful
	1308	GCA_000674555.1	MTB L2	5	2615501	4393333	2615501	1	158.74	careful
	1309	GCA_000674575.1	MTB L2	30	509106	4420833	231239	7	836.92	careful
	1310	GCA_000674595.1	MTB L2	62	341403	4367991	151492	10	25.89	OK
	1311	GCA_000674615.1	MTB L2	10	1219046	4386485	904430	3	240.12	careful
	1312	GCA_000674675.1	MTB L2	7	3924072	4404207	3924072	1	183.87	careful
	1313	GCA_000675015.1	MTB L2	7	3599776	4412976	3599776	1	157.29	careful
	1314	GCA_000675035.1	MTB L2	7	3943778	4432314	3943778	1	487.85	careful
	1315	GCA_000675255.1	MTB L2	5	3371383	4411074	3371383	1	375.78	careful
	1316	GCA_000675595.1	MTB L2	13	2069033	4410673	654428	2	161.52	careful
	1317	GCA_000675615.1	MTB L2	13	1728442	4403603	1212627	2	202.63	careful
	1318	GCA_000675635.1	MTB L2	10	2087619	4409034	1300872	2	231.82	careful
	1319	GCA_000675655.1	MTB L2	5	3953226	4423543	3953226	1	474.39	careful
	1320	GCA_000676555.1	MTB L2	25	1549928	4421248	462032	3	575.31	careful
	1321	GCA_000676575.1	MTB L2	3	3706589	4413699	3706589	1	390.01	careful
	1322	GCA_000676715.1	MTB L2	19	1124404	4413988	505924	3	309.79	careful
	1323	GCA_000676735.1	MTB L2	10	1793621	4411062	835203	2	410.51	careful
	1324	GCA_000676755.1	MTB L2	15	2821481	4415268	2821481	1	427.95	careful
	1325	GCA_000676775.1	MTB L2	74	346692	4397362	127312	12	26.04	OK
	1326	GCA_000676795.1	MTB L2	15	832050	4417610	466347	4	506.29	careful
	1327	GCA_000676815.1	MTB L2	8	3396138	4411486	3396138	1	502.85	careful
	1328	GCA_000676935.1	MTB L2	10	2642592	4438227	2642592	1	909.1	careful
	1329	GCA_000676995.1	MTB L2	7	3934459	4410891	3934459	1	378.93	careful
	1330	GCA_000677015.1	MTB L2	8	3602370	4417422	3602370	1	352.11	careful
	1331	GCA_000677035.1	MTB L2	6	2253240	4398645	2253240	1	149.09	careful
	1332	GCA_000677075.1	MTB L2	76	369010	4388211	103196	13	6.93	OK
	1333	GCA_000677095.1	MTB L2	7	3596475	4415156	3596475	1	410.45	careful
	1334	GCA_000677275.1	MTB L2	5	3125140	4420187	3125140	1	446.56	careful
	1335	GCA_000677315.1	MTB L2	4	3935501	4401177	3935501	1	107.33	careful
	1336	GCA_000677355.1	MTB L2	6	3361955	4401520	3361955	1	101.01	careful
	1337	GCA_000677415.1	MTB L2	2	3608572	4407622	3608572	1	616.75	careful
	1338	GCA_000677435.1	MTB L2	11	2370667	4408859	2370667	1	585.98	careful
	1339	GCA_000677555.1	MTB L2	10	3931585	4425282	3931585	1	514.61	careful
	1340	GCA_000677575.1	MTB L2	61	304326	4377831	150896	11	90.71	OK
	1341	GCA_000677635.1	MTB L2	5	3945235	4412434	3945235	1	371.52	careful
	1342	GCA_000677815.1	MTB L2	3	4420843	4423841	4420843	1	434.89	careful
	1343	GCA_000678015.1	MTB L2	6	3925826	4404234	3925826	1	216.38	careful
	1344	GCA_000678035.1	MTB L2	3	4407523	4410927	4407523	1	367.43	careful
	1345	GCA_000678195.1	MTB L2	3	2368997	4412732	2368997	1	258.5	careful
	1346	GCA_000678235.1	MTB L2	5	2417110	4421300	2417110	1	608.46	careful
	1347	GCA_000678255.1	MTB L2	8	3129137	4478284	3129137	1	1595.63	careful
	1348	GCA_000678435.1	MTB L2	8	3366095	4402728	3366095	1	279.96	careful
	1349	GCA_000678455.1	MTB L2	5	3937680	4415005	3937680	1	489.24	careful
	1350	GCA_000678475.1	MTB L2	5	3930536	4400681	3930536	1	174.79	careful
	1351	GCA_000678495.1	MTB L2	4	3945858	4416839	3945858	1	307.05	careful
	1352	GCA_000678535.1	MTB L2	9	3470998	4406204	3470998	1	84.34	OK
	1353	GCA_000678555.1	MTB L2	5	3953553	4418663	3953553	1	458.17	careful
	1354	GCA_000678635.1	MTB L2	72	462174	4385904	135056	11	28.77	OK
	1355	GCA_000678735.1	MTB L2	5	3945811	4416909	3945811	1	316.51	careful
	1356	GCA_000678795.1	MTB L2	9	2359619	4395474	2359619	1	193.47	careful
	1357	GCA_000678855.1	MTB L2	5	2886843	4403121	2886843	1	104.83	careful
	1358	GCA_000678955.1	MTB L2	16	1036592	4394170	746734	3	319.47	careful
	1359	GCA_000679015.1	MTB L2	7	3368062	4402506	3368062	1	274.14	careful
	1360	GCA_000679095.1	MTB L2	5	3922673	4405085	3922673	1	367.89	careful
	1361	GCA_000679275.1	MTB L2	68	304644	4387014	103234	13	77.23	OK
	1362	GCA_000679295.1	MTB L2	4	3944440	4407242	3944440	1	143.74	careful
	1363	GCA_000679315.1	MTB L2	3	3954903	4419441	3954903	1	617.11	careful
	1364	GCA_000679355.1	MTB L2	5	2497592	4465621	2497592	1	1654.06	careful
	1365	GCA_000679375.1	MTB L2	6	3926764	4408139	3926764	1	179.12	careful
	1366	GCA_000679395.1	MTB L2	4	2374576	4414701	2374576	1	314	careful
	1367	GCA_000679455.1	MTB L2	5	3942564	4419319	3942564	1	511.66	careful
	1368	GCA_000679515.1	MTB L2	15	1983250	4422976	1723540	2	319.26	careful
	1369	GCA_000679575.1	MTB L2	10	3707441	4411362	3707441	1	269.03	careful
	1370	GCA_000679615.1	MTB L2	6	3959001	4427956	3959001	1	609.83	careful
	1371	GCA_000679655.1	MTB L2	74	442812	4405400	133777	10	96.79	OK
	1372	GCA_000679695.1	MTB L2	4	3941592	4407802	3941592	1	172.49	careful
	1373	GCA_000679715.1	MTB L2	5	3729510	4413538	3729510	1	173.13	careful
	1374	GCA_000679735.1	MTB L2	9	3700345	4398858	3700345	1	263.64	careful
	1375	GCA_000679755.1	MTB L2	67	305949	4379951	126661	12	75.78	OK
	1376	GCA_000679775.1	MTB L2	56	417801	4381330	157437	9	97.6	OK
	1377	GCA_000679855.1	MTB L2	5	3230893	4414713	3230893	1	375.47	careful
	1378	GCA_000679875.1	MTB L2	2	2757984	4426457	2757984	1	109.95	careful
	1379	GCA_000679895.1	MTB L2	2	2760637	4418894	2760637	1	21.11	OK
	1380	GCA_000679915.1	MTB L2	8	3727274	4442739	3727274	1	29.6	OK
	1381	GCA_000679935.1	MTB L2	5	2081305	4410878	1127875	2	517.06	careful
	1382	GCA_000679975.1	MTB L2	2	2758900	4420228	2758900	1	12.67	OK
	1383	GCA_000680015.1	MTB L2	20	1042070	4437452	740295	3	111.51	careful
	1384	GCA_000680035.1	MTB L2	6	2150996	4409933	1781977	2	60.64	OK
	1385	GCA_000680055.1	MTB L2	2	2761622	4432981	2761622	1	317.33	careful
	1386	GCA_000680075.1	MTB L2	6	2307394	4421021	2307394	1	109.88	careful
	1387	GCA_000680095.1	MTB L2	8	2802154	4411286	2802154	1	112.44	careful
	1388	GCA_000680135.1	MTB L2	2	2758211	4419694	2758211	1	17.49	OK
	1389	GCA_000680155.1	MTB L2	5	2003413	4421038	1933864	2	130.08	careful
	1390	GCA_000680195.1	MTB L2	4	3727186	4416977	3727186	1	21.49	OK
	1391	GCA_000680255.1	MTB L2	3	3951019	4421939	3951019	1	437.68	careful
	1392	GCA_000680295.1	MTB L2	2	2767827	4433964	2767827	1	252.6	careful
	1393	GCA_000680315.1	MTB L2	3	3956788	4427665	3956788	1	223.62	careful
	1394	GCA_000680335.1	MTB L2	2	2775444	4436007	2775444	1	415.13	careful
	1395	GCA_000680355.1	MTB L2	2	2762965	4425552	2762965	1	117.84	careful
	1396	GCA_000680375.1	MTB L2	2	2762928	4426352	2762928	1	60.32	OK
	1397	GCA_000680415.1	MTB L2	7	1716236	4428140	970768	2	347.71	careful
	1398	GCA_000680435.1	MTB L2	2	2760209	4420330	2760209	1	45.83	OK
	1399	GCA_000680475.1	MTB L2	2	2763041	4427275	2763041	1	192.83	careful
	1400	GCA_000680515.1	MTB L2	2	2763891	4423980	2763891	1	122.6	careful
	1401	GCA_000680535.1	MTB L2	6	2316391	4415899	2316391	1	80.48	OK
	1402	GCA_000680575.1	MTB L2	3	3930432	4406314	3930432	1	55.56	OK
	1403	GCA_000680595.1	MTB L2	8	2366244	4410010	2366244	1	20.43	OK
	1404	GCA_000680635.1	MTB L2	2	2758541	4419836	2758541	1	23.89	OK
	1405	GCA_000680675.1	MTB L2	2	2763726	4424641	2763726	1	161.21	careful
	1406	GCA_000680695.1	MTB L2	3	3735071	4420308	3735071	1	137.07	careful
	1407	GCA_000680735.1	MTB L2	3	3946903	4417398	3946903	1	9.92	OK
	1408	GCA_000680755.1	MTB L2	2	2770972	4431230	2770972	1	298.4	careful
	1409	GCA_000680775.1	MTB L2	8	1268787	4429847	706610	3	312.54	careful
	1410	GCA_000680795.1	MTB L2	2	2765180	4430432	2765180	1	259.09	careful
	1411	GCA_000680815.1	MTB L2	4	3941689	4413037	3941689	1	11.99	OK
	1412	GCA_000680835.1	MTB L2	2	2760166	4422165	2760166	1	22.75	OK
	1413	GCA_000680875.1	MTB L2	2	2759673	4421176	2759673	1	69.26	OK
	1414	GCA_000680895.1	MTB L2	2	2762155	4422579	2762155	1	81.2	OK
	1415	GCA_000680915.1	MTB L2	2	2758223	4427542	2758223	1	173.62	careful
	1416	GCA_000680935.1	MTB L2	2	2770596	4432054	2770596	1	314.37	careful
	1417	GCA_000680975.1	MTB L2	2	2759790	4420032	2759790	1	14.59	OK
	1418	GCA_000680995.1	MTB L2	2	2765914	4429370	2765914	1	196.42	careful
	1419	GCA_000681015.1	MTB L2	2	2761647	4423030	2761647	1	63.71	OK
	1420	GCA_000681035.1	MTB L2	5	2826539	4418956	2826539	1	253.66	careful
	1421	GCA_000681115.1	MTB L2	2	2765555	4424708	2765555	1	151.06	careful
	1422	GCA_000681135.1	MTB L2	7	2301179	4418594	2301179	1	179.42	careful
	1423	GCA_000681175.1	MTB L2	3	3958348	4429425	3958348	1	132.73	careful
	1424	GCA_000681215.1	MTB L2	8	1546991	4426560	1415485	2	129.54	careful
	1425	GCA_000681235.1	MTB L2	2	3955634	4418543	3955634	1	82.58	OK
	1426	GCA_000681255.1	MTB L2	13	1382295	4423612	1324537	2	44.6	OK
	1427	GCA_000681275.1	MTB L2	2	3574003	4429981	3574003	1	100.54	careful
	1428	GCA_000681295.1	MTB L2	24	1008067	4447920	393419	4	335.62	careful
	1429	GCA_000681315.1	MTB L2	7	2424034	4433008	2424034	1	201.8	careful
	1430	GCA_000681335.1	MTB L2	5	3724268	4406375	3724268	1	219.52	careful
	1431	GCA_000689535.1	MTB L2	124	157360	4224610	66997	22	0	OK
	1432	GCA_000698475.1	MTB L2	1	4385518	4385518	4385518	1	0	OK
	1433	GCA_000705965.1	MTB L2	71	254563	4381763	114443	15	10.66	OK
	1434	GCA_000705985.1	MTB L2	5	4394992	4401073	4394992	1	489.81	careful
	1435	GCA_000706105.1	MTB L2	79	303416	4396032	104929	13	18.88	OK
	1436	GCA_000706165.1	MTB L2	19	843976	4404078	334280	5	225.54	careful
	1437	GCA_000706385.1	MTB L2	88	303132	4383689	99928	14	14.49	OK
	1438	GCA_000706425.1	MTB L2	95	229295	4372861	99928	14	24.65	OK
	1439	GCA_000706485.1	MTB L2	9	1283418	4396548	1002742	2	343.31	careful
	1440	GCA_000706525.1	MTB L2	5	3937635	4414653	3937635	1	825.25	careful
	1441	GCA_000706665.1	MTB L2	1	4410788	4410788	4410788	1	0	OK
	1442	GCA_000706785.1	MTB L2	5	3615212	4422415	3615212	1	471.71	careful
	1443	GCA_000709575.1	MTB L2	412	68394	4202119	17687	76	81.32	careful
	1444	GCA_000709595.1	MTB L2	580	89250	4421067	26928	54	927.94	careful
	1445	GCA_000709615.1	MTB L2	358	76844	4200876	19752	66	92.12	careful
	1446	GCA_000709635.1	MTB L2	373	71810	4204858	18578	70	75.67	careful
	1447	GCA_000709655.1	MTB L2	474	53178	4188099	15076	92	51.29	careful
	1448	GCA_000709675.1	MTB L2	434	61624	4192557	17071	82	67.45	careful
	1449	GCA_000709695.1	MTB L2	491	61695	4169481	14139	94	99.63	careful
	1450	GCA_000711645.1	MTB L2	94	302412	4400599	93289	14	0	OK
	1451	GCA_000711655.1	MTB L2	89	303131	4382711	122556	12	0	OK
	1452	GCA_000715415.1	MTB L2	129	192427	4342964	98989	16	0	OK
	1453	GCA_000735795.1	MTB L2	1	4539435	4539435	4539435	1	3744.61	careful
	1454	GCA_000735815.1	MTB L2	1	4539435	4539435	4539435	1	4631.3	careful
	1455	GCA_000735835.1	MTB L2	1	4539435	4539435	4539435	1	4500.12	careful
	1456	GCA_000735855.1	MTB L2	1	4539435	4539435	4539435	1	5682.6	careful
	1457	GCA_000735875.1	MTB L2	1	4539435	4539435	4539435	1	5495.53	careful
	1458	GCA_000735895.1	MTB L2	1	4539435	4539435	4539435	1	5676.48	careful
	1459	GCA_000735915.1	MTB L2	1	4539435	4539435	4539435	1	6252.61	careful
	1460	GCA_000735935.1	MTB L2	1	4539435	4539435	4539435	1	6203.5	careful
	1461	GCA_000735955.1	MTB L2	1	4539435	4539435	4539435	1	7169.55	careful
	1462	GCA_000735975.1	MTB L2	1	4539435	4539435	4539435	1	5736.46	careful
	1463	GCA_000735995.1	MTB L2	1	4539435	4539435	4539435	1	8609.64	careful
	1464	GCA_000736015.1	MTB L2	1	4539435	4539435	4539435	1	5209.46	careful
	1465	GCA_000736035.1	MTB L2	1	4539433	4539433	4539433	1	12153	careful
	1466	GCA_000736055.1	MTB L2	1	4539433	4539433	4539433	1	6060.34	careful
	1467	GCA_000736075.1	MTB L2	1	4539435	4539435	4539435	1	5921.51	careful
	1468	GCA_000736095.1	MTB L2	1	4539435	4539435	4539435	1	5875.6	careful
	1469	GCA_000736115.1	MTB L2	1	4539435	4539435	4539435	1	4729.58	careful
	1470	GCA_000736135.1	MTB L2	1	4539435	4539435	4539435	1	4756.5	careful
	1471	GCA_000736155.1	MTB L2	1	4539435	4539435	4539435	1	4584.56	careful
	1472	GCA_000736175.1	MTB L2	1	4539435	4539435	4539435	1	4525.1	careful
	1473	GCA_000736195.1	MTB L2	1	4539435	4539435	4539435	1	7962.27	careful
	1474	GCA_000736215.1	MTB L2	1	4539435	4539435	4539435	1	4843.38	careful
	1475	GCA_000736235.1	MTB L2	1	4539435	4539435	4539435	1	4282.69	careful
	1476	GCA_000736255.1	MTB L2	1	4539435	4539435	4539435	1	4282.69	careful
	1477	GCA_000736275.1	MTB L2	1	4539433	4539433	4539433	1	8335.69	careful
	1478	GCA_000738445.1	MTB L2	1	4411507	4411507	4411507	1	0	OK
	1479	GCA_000738475.1	MTB L2	1	4411515	4411515	4411515	1	0	OK
	1480	GCA_000751435.1	MTB L2	109	246591	4340174	82233	18	0	OK
	1481	GCA_000756525.1	MTB L2	1	4379376	4379376	4379376	1	0	OK
	1482	GCA_000786505.1	MTB L2	1	4412379	4412379	4412379	1	0	OK
	1483	GCA_000803725.1	MTB L2	119	265210	4365663	99044	15	0	OK
	1484	GCA_000803735.1	MTB L2	116	237254	4359702	89033	17	0	OK
	1485	GCA_000803755.1	MTB L2	117	233790	4367796	86782	17	0	OK
	1486	GCA_000803805.1	MTB L2	110	227855	4357814	84875	18	0	OK
	1487	GCA_000803825.1	MTB L2	119	220594	4357371	95951	18	0	OK
	1488	GCA_000803865.1	MTB L2	111	225009	4359670	99060	16	0	OK
	1489	GCA_000803885.1	MTB L2	130	262684	4364458	76920	19	0	OK
	1490	GCA_000803905.1	MTB L2	118	229911	4358972	96686	17	0	OK
	1491	GCA_000803925.1	MTB L2	110	204824	4350857	96896	17	0	OK
	1492	GCA_000803965.1	MTB L2	119	231946	4364860	99151	17	0	OK
	1493	GCA_000803985.1	MTB L2	116	229093	4374716	99269	14	0	OK
	1494	GCA_000804025.1	MTB L2	104	229912	4352793	98725	16	0	OK
	1495	GCA_000804045.1	MTB L2	104	295567	4352308	105960	15	0	OK
	1496	GCA_000804055.1	MTB L2	113	295787	4366392	96572	16	0	OK
	1497	GCA_000804065.1	MTB L2	119	281604	4363699	106457	14	0	OK
	1498	GCA_000804105.1	MTB L2	107	295535	4356542	104151	15	0	OK
	1499	GCA_000804125.1	MTB L2	120	247982	4343733	106493	14	0	OK
	1500	GCA_000804165.1	MTB L2	113	204732	4361326	99231	17	0	OK
	1501	GCA_000804185.1	MTB L2	121	228672	4360528	96590	15	0	OK
	1502	GCA_000804205.1	MTB L2	117	204700	4366625	100109	16	0	OK
	1503	GCA_000804225.1	MTB L2	112	297073	4362883	98739	15	0	OK
	1504	GCA_000804265.1	MTB L2	106	247835	4342679	102318	15	0	OK
	1505	GCA_000805885.1	MTB L2	243	156028	4240703	53646	24	0	OK
	1506	GCA_000830545.2	MTB L2	137	230102	4334870	81257	16	0	OK
	1507	GCA_000835125.1	MTB L2	1	4411953	4411953	4411953	1	159.61	careful
	1508	GCA_000934585.1	MTB L2	1	4392860	4392860	4392860	1	4144.73	careful
	1509	GCA_000954155.1	MTB L2	1	4411216	4411216	4411216	1	0	OK
	1510	GCA_000972425.1	MTB L2	192	163650	4338492	60366	22	0	OK
	1511	GCA_000972445.1	MTB L2	167	182182	4349175	82794	18	0	OK
	1512	GCA_000981265.1	MTB L2	139	230115	4329824	82233	17	0.05	OK
	1513	GCA_001017695.1	MTB L2	153	184042	4327685	69175	18	0.05	OK
	1514	GCA_001083565.1	MTB L2	111	526951	4365343	123654	12	0.05	OK
	1515	GCA_001088225.1	MTB L2	107	435481	4354480	98833	13	0.34	OK
	1516	GCA_001094405.1	MTB L2	102	409309	4356592	114618	14	0.02	OK
	1517	GCA_001097325.1	MTB L2	87	627142	4366948	122573	11	0.09	OK
	1518	GCA_001102605.1	MTB L2	104	297029	4360108	110617	14	0.3	OK
	1519	GCA_001102685.1	MTB L2	108	295598	4366866	101877	13	2.75	OK
	1520	GCA_001103985.1	MTB L2	96	527323	4366567	136671	11	0.62	OK
	1521	GCA_001111525.1	MTB L2	112	526492	4359290	96013	13	2.06	OK
	1522	GCA_001117725.1	MTB L2	107	295582	4362672	125462	13	2.09	OK
	1523	GCA_001122345.1	MTB L2	106	295591	4360200	104777	13	0	OK
	1524	GCA_001128865.1	MTB L2	107	296785	4356910	102043	13	0.46	OK
	1525	GCA_001131705.1	MTB L2	106	232439	4362075	123828	13	0.28	OK
	1526	GCA_001131785.1	MTB L2	90	578687	4366692	122577	12	0.14	OK
	1527	GCA_001133345.1	MTB L2	112	230484	4361334	102433	14	1.54	OK
	1528	GCA_001134265.1	MTB L2	112	295616	4360819	98830	14	0.83	OK
	1529	GCA_001138485.1	MTB L2	109	295584	4361056	101641	14	0.57	OK
	1530	GCA_001143165.1	MTB L2	108	295612	4364350	118474	13	6.14	OK
	1531	GCA_001143545.1	MTB L2	118	293869	4361494	95231	15	0.66	OK
	1532	GCA_001144605.1	MTB L2	119	233764	4358353	109149	13	0.41	OK
	1533	GCA_001151565.1	MTB L2	118	264955	4360408	99076	13	0.21	OK
	1534	GCA_001152945.1	MTB L2	100	319429	4363513	99954	14	0.02	OK
	1535	GCA_001155105.1	MTB L2	855	230476	4703020	98801	16	24.75	careful
	1536	GCA_001156445.1	MTB L2	102	233923	4362966	119041	13	0	OK
	1537	GCA_001163485.1	MTB L2	115	295588	4359110	102038	13	0	OK
	1538	GCA_001168805.1	MTB L2	111	232988	4363442	125497	13	1.08	OK
	1539	GCA_001169565.1	MTB L2	108	230476	4364550	104040	13	0.48	OK
	1540	GCA_001172005.1	MTB L2	122	294061	4363137	124522	13	6.19	OK
	1541	GCA_001172865.1	MTB L2	99	678696	4361439	138617	10	4.47	OK
	1542	GCA_001173105.1	MTB L2	109	527576	4359367	96352	13	1.28	OK
	1543	GCA_001174265.1	MTB L2	107	295733	4362169	108745	14	0.3	OK
	1544	GCA_001191715.1	MTB L2	185	131763	4293985	52572	29	38.91	OK
	1545	GCA_001191955.1	MTB L2	322	120231	4285605	29762	44	2.31	OK
	1546	GCA_001195185.1	MTB L2	285	114705	4302287	37959	38	5.74	OK
	1547	GCA_001195665.1	MTB L2	232	118123	4299785	36560	38	8.33	OK
	1548	GCA_001195725.1	MTB L2	268	146696	4297859	40408	33	16.08	OK
	1549	GCA_001196635.1	MTB L2	209	131760	4285099	44822	32	23.03	OK
	1550	GCA_001197435.1	MTB L2	291	131847	4282205	35474	38	30.26	OK
	1551	GCA_001199275.1	MTB L2	258	184322	4305207	44856	29	7.71	OK
	1552	GCA_001201115.1	MTB L2	340	85722	4293318	30183	45	0.02	OK
	1553	GCA_001204695.1	MTB L2	272	121092	4282421	34292	38	27.9	OK
	1554	GCA_001207945.1	MTB L2	271	122528	4292032	36852	36	47.48	OK
	1555	GCA_001208465.1	MTB L2	283	122550	4290020	31089	44	15.8	OK
	1556	GCA_001210105.1	MTB L2	243	150806	4285787	37480	35	31.27	OK
	1557	GCA_001210385.1	MTB L2	265	148753	4299026	40383	34	19.07	OK
	1558	GCA_001210525.1	MTB L2	212	149989	4281036	44118	31	27.26	OK
	1559	GCA_001211765.1	MTB L2	301	122647	4317228	35504	39	11.88	OK
	1560	GCA_001212345.1	MTB L2	205	156855	4296476	45245	30	44.87	OK
	1561	GCA_001270365.1	MTB L2	162	205868	4346549	87201	18	1.08	OK
	1562	GCA_001270405.1	MTB L2	70	485605	4362819	137513	9	1.24	OK
	1563	GCA_001275565.2	MTB L2	1	4411829	4411829	4411829	1	0	OK
	1564	GCA_001317365.1	MTB L2	5	2615257	4505084	2615257	1	0.02	OK
	1565	GCA_001317865.1	MTB L2	352	102238	4292115	26022	49	21.69	OK
	1566	GCA_001317885.1	MTB L2	330	102342	4284736	27061	47	94.8	OK
	1567	GCA_001317905.1	MTB L2	587	67046	4247239	15549	87	159.21	careful
	1568	GCA_001318085.1	MTB L2	280	96056	4291158	33552	41	10.14	OK
	1569	GCA_001318445.1	MTB L2	1404	26043	4199395	4847	259	2389.01	do not use
	1570	GCA_001318485.1	MTB L2	342	88123	4271351	22841	57	45.75	careful
	1571	GCA_001318545.1	MTB L2	335	123300	4278775	24772	50	56.18	careful
	1572	GCA_001318585.1	MTB L2	279	120167	4293901	34403	39	8.73	OK
	1573	GCA_001318605.1	MTB L2	176	189256	4310350	57140	25	35.17	OK
	1574	GCA_001318625.1	MTB L2	194	197840	4278049	45689	29	24.8	OK
	1575	GCA_001318665.1	MTB L2	363	95888	4298416	24587	52	0.28	careful
	1576	GCA_001318685.1	MTB L2	408	76510	4296862	22630	60	0.33	careful
	1577	GCA_001318705.1	MTB L2	346	85813	4291567	28724	46	0.33	OK
	1578	GCA_001318745.1	MTB L2	247	134471	4284104	38092	34	20.87	OK
	1579	GCA_001321665.1	MTB L2	99	526798	4366208	101806	13	0.6	OK
	1580	GCA_001321685.1	MTB L2	72	622030	4354848	131759	11	3.44	OK
	1581	GCA_001321725.1	MTB L2	109	312250	4362474	106344	14	0.23	OK
	1582	GCA_001321785.1	MTB L2	110	428148	4363145	122522	11	0.5	OK
	1583	GCA_001321905.1	MTB L2	70	578252	4357003	125464	11	16.39	OK
	1584	GCA_001321925.1	MTB L2	114	578251	4365357	114592	12	0	OK
	1585	GCA_001321945.1	MTB L2	118	233667	4362862	100188	15	2.22	OK
	1586	GCA_001322005.1	MTB L2	107	295491	4362920	106404	14	0.89	OK
	1587	GCA_001322025.1	MTB L2	114	295594	4365949	121663	13	0.64	OK
	1588	GCA_001322105.1	MTB L2	106	295560	4362325	122403	12	0.99	OK
	1589	GCA_001322125.1	MTB L2	103	295438	4363127	122556	13	0	OK
	1590	GCA_001322145.1	MTB L2	108	578300	4366262	109511	12	0	OK
	1591	GCA_001322185.1	MTB L2	113	295574	4363551	107341	13	0.5	OK
	1592	GCA_001322205.1	MTB L2	106	295580	4362128	106668	13	1.05	OK
	1593	GCA_001322225.1	MTB L2	76	295483	4355441	131747	12	4.73	OK
	1594	GCA_001322245.1	MTB L2	113	295502	4364619	105667	15	0.48	OK
	1595	GCA_001322285.1	MTB L2	118	295589	4364607	106842	13	0.57	OK
	1596	GCA_001322325.1	MTB L2	74	377993	4352338	123507	11	6.62	OK
	1597	GCA_001322345.1	MTB L2	100	295556	4360992	109878	13	0	OK
	1598	GCA_001322365.1	MTB L2	108	349059	4364114	108693	13	0	OK
	1599	GCA_001322385.1	MTB L2	110	526823	4367274	107297	12	1.72	OK
	1600	GCA_001322405.1	MTB L2	108	526841	4367353	109380	12	0	OK
	1601	GCA_001322425.1	MTB L2	106	233792	4361211	105605	14	0.23	OK
	1602	GCA_001322465.1	MTB L2	113	578318	4366633	107368	12	0.37	OK
	1603	GCA_001322505.1	MTB L2	103	281617	4364336	122564	12	3.23	OK
	1604	GCA_001322545.1	MTB L2	108	295548	4362874	108740	14	0.18	OK
	1605	GCA_001322605.1	MTB L2	118	578420	4361007	109559	12	0.5	OK
	1606	GCA_001322645.1	MTB L2	119	295556	4364676	101791	14	0.27	OK
	1607	GCA_001322685.1	MTB L2	77	501499	4357077	142583	10	0.3	OK
	1608	GCA_001322705.1	MTB L2	127	230640	4366696	98837	15	1.85	OK
	1609	GCA_001322725.1	MTB L2	106	295593	4367437	114920	13	2.86	OK
	1610	GCA_001322745.1	MTB L2	116	296329	4367952	122399	13	0.53	OK
	1611	GCA_001322765.1	MTB L2	113	526977	4366745	122543	11	1.35	OK
	1612	GCA_001322885.1	MTB L2	109	295612	4366838	100256	14	0.05	OK
	1613	GCA_001322905.1	MTB L2	132	298799	4470862	122752	13	1.79	OK
	1614	GCA_001322945.1	MTB L2	116	295547	4365142	122539	13	0	OK
	1615	GCA_001322965.1	MTB L2	105	295491	4362866	122556	13	0.09	OK
	1616	GCA_001323005.1	MTB L2	123	295461	4369067	107386	15	9.54	OK
	1617	GCA_001323025.1	MTB L2	113	295528	4365349	108783	14	0.11	OK
	1618	GCA_001323045.1	MTB L2	114	232175	4366282	101686	16	6.62	OK
	1619	GCA_001323085.1	MTB L2	107	293095	4362127	98841	15	0.05	OK
	1620	GCA_001323105.1	MTB L2	115	295513	4367250	99272	15	0.21	OK
	1621	GCA_001323125.1	MTB L2	132	229778	4363648	99031	14	8.14	OK
	1622	GCA_001323165.1	MTB L2	115	230740	4369168	98894	15	1.9	OK
	1623	GCA_001323205.1	MTB L2	102	312115	4370695	104081	14	1.05	OK
	1624	GCA_001323245.1	MTB L2	94	295638	4372054	136499	11	0.02	OK
	1625	GCA_001323345.1	MTB L2	103	292238	4357791	125477	12	0.28	OK
	1626	GCA_001323385.1	MTB L2	128	232531	4369721	96346	17	1.44	OK
	1627	GCA_001323405.1	MTB L2	122	292985	4361759	101901	14	3	OK
	1628	GCA_001323425.1	MTB L2	118	302712	4365343	103995	13	1.15	OK
	1629	GCA_001323445.1	MTB L2	117	296377	4365307	107340	14	8.84	OK
	1630	GCA_001323465.1	MTB L2	114	230375	4364164	101989	14	0.99	OK
	1631	GCA_001323505.1	MTB L2	107	526793	4366924	113061	12	0	OK
	1632	GCA_001323525.1	MTB L2	114	230449	4368874	101951	14	3.89	OK
	1633	GCA_001323545.1	MTB L2	109	295594	4363549	109297	13	0.34	OK
	1634	GCA_001323565.1	MTB L2	112	295499	4366228	122569	13	0.11	OK
	1635	GCA_001323585.1	MTB L2	112	295509	4367343	105719	15	16.74	OK
	1636	GCA_001323605.1	MTB L2	120	230504	4364074	99032	15	13.18	OK
	1637	GCA_001323625.1	MTB L2	101	529673	4367146	107290	13	0.55	OK
	1638	GCA_001323685.1	MTB L2	105	432750	4360971	109166	12	2.43	OK
	1639	GCA_001323705.1	MTB L2	112	292965	4367007	102092	13	1.42	OK
	1640	GCA_001323725.1	MTB L2	117	230728	4366357	101911	15	4.83	OK
	1641	GCA_001323745.1	MTB L2	114	526778	4369215	99130	13	1.03	OK
	1642	GCA_001323765.1	MTB L2	122	296367	4368182	101911	14	12.5	OK
	1643	GCA_001323825.1	MTB L2	119	293014	4366994	122583	13	6	OK
	1644	GCA_001323845.1	MTB L2	114	295601	4366934	107319	13	1.76	OK
	1645	GCA_001323865.1	MTB L2	115	234272	4368641	101821	14	4.69	OK
	1646	GCA_001323885.1	MTB L2	113	393333	4368677	99281	14	0.18	OK
	1647	GCA_001323905.1	MTB L2	116	295525	4366238	122589	13	0.02	OK
	1648	GCA_001323945.1	MTB L2	116	393332	4370268	106394	13	2.27	OK
	1649	GCA_001324025.1	MTB L2	108	295600	4369943	101881	14	0.59	OK
	1650	GCA_001324065.1	MTB L2	109	529820	4362900	125476	11	0.34	OK
	1651	GCA_001324085.1	MTB L2	113	295519	4369745	101974	15	6.77	OK
	1652	GCA_001324125.1	MTB L2	118	241264	4360945	122382	13	0.46	OK
	1653	GCA_001324165.1	MTB L2	113	233808	4366962	122541	13	0.34	OK
	1654	GCA_001324225.1	MTB L2	121	296459	4367230	99190	14	0.02	OK
	1655	GCA_001324245.1	MTB L2	104	296661	4369783	107346	14	0.66	OK
	1656	GCA_001324285.1	MTB L2	107	293566	4368241	122580	13	0.02	OK
	1657	GCA_001324325.1	MTB L2	118	297564	4368843	106044	14	0	OK
	1658	GCA_001324345.1	MTB L2	115	295612	4368930	108547	13	0.73	OK
	1659	GCA_001324365.1	MTB L2	94	320998	4366577	109393	14	0.05	OK
	1660	GCA_001324385.1	MTB L2	98	529742	4364626	125496	11	1.31	OK
	1661	GCA_001324405.1	MTB L2	105	501497	4364581	112553	12	0.8	OK
	1662	GCA_001324425.1	MTB L2	96	529081	4356315	138379	10	1.26	OK
	1663	GCA_001324465.1	MTB L2	102	529898	4365869	122572	12	0.37	OK
	1664	GCA_001324485.1	MTB L2	100	295516	4364688	104831	14	2.13	OK
	1665	GCA_001324505.1	MTB L2	109	393331	4364686	106338	14	3.89	OK
	1666	GCA_001324525.1	MTB L2	113	235737	4360319	122572	13	0.23	OK
	1667	GCA_001324565.1	MTB L2	112	526869	4372264	103868	12	0.91	OK
	1668	GCA_001324585.1	MTB L2	90	330667	4362098	122572	12	0.07	OK
	1669	GCA_001324605.1	MTB L2	111	293020	4369396	122408	13	6.18	OK
	1670	GCA_001324625.1	MTB L2	98	529803	4366329	122556	12	0.85	OK
	1671	GCA_001324685.1	MTB L2	96	526911	4365181	131871	11	12.85	OK
	1672	GCA_001324725.1	MTB L2	88	233950	4358634	108527	15	1.47	OK
	1673	GCA_001324745.1	MTB L2	81	311304	4357175	131371	12	46.45	OK
	1674	GCA_001324765.1	MTB L2	87	413309	4353689	122412	12	3.79	OK
	1675	GCA_001324805.1	MTB L2	88	346142	4356683	136421	11	13.84	OK
	1676	GCA_001324845.1	MTB L2	74	423570	4358133	125253	11	1.31	OK
	1677	GCA_001324905.1	MTB L2	86	324126	4357477	106394	13	9.89	OK
	1678	GCA_001324925.1	MTB L2	80	543031	4358339	125215	12	2.39	OK
	1679	GCA_001324945.1	MTB L2	78	393434	4360093	109572	13	1.49	OK
	1680	GCA_001324965.1	MTB L2	79	269447	4377586	125393	12	1.58	OK
	1681	GCA_001325005.1	MTB L2	81	333175	4358604	113658	11	3.58	OK
	1682	GCA_001325025.1	MTB L2	85	282030	4353704	122410	13	3.01	OK
	1683	GCA_001325045.1	MTB L2	87	284853	4353048	106412	13	2.8	OK
	1684	GCA_001325105.1	MTB L2	81	601055	4354958	106395	12	17.93	OK
	1685	GCA_001325125.1	MTB L2	76	298520	4352562	131284	13	2.87	OK
	1686	GCA_001325165.1	MTB L2	80	596741	4350894	122346	11	6.23	OK
	1687	GCA_001325185.1	MTB L2	71	503429	4350862	136104	10	11.49	OK
	1688	GCA_001325205.1	MTB L2	84	577653	4357908	125288	11	1.65	OK
	1689	GCA_001325225.1	MTB L2	77	300160	4348146	122385	12	4.74	OK
	1690	GCA_001325245.1	MTB L2	81	278986	4359782	122412	12	8.51	OK
	1691	GCA_001325265.1	MTB L2	96	577849	4346713	106291	12	7.98	OK
	1692	GCA_001325305.1	MTB L2	84	507394	4344429	113885	12	3.38	OK
	1693	GCA_001325325.1	MTB L2	90	318302	4364525	106292	13	6.44	OK
	1694	GCA_001325345.1	MTB L2	87	323445	4354123	136475	12	3.77	OK
	1695	GCA_001325365.1	MTB L2	86	344943	4355767	122385	12	2.71	OK
	1696	GCA_001325385.1	MTB L2	82	300093	4352188	122412	12	0.3	OK
	1697	GCA_001325445.1	MTB L2	89	292799	4352865	126744	13	4.57	OK
	1698	GCA_001325465.1	MTB L2	77	435355	4350510	136526	11	2.83	OK
	1699	GCA_001325485.1	MTB L2	82	577985	4354012	136551	10	3.51	OK
	1700	GCA_001325505.1	MTB L2	90	233648	4352236	126634	12	9.26	OK
	1701	GCA_001325525.1	MTB L2	91	292242	4343460	112617	13	15.59	OK
	1702	GCA_001325565.1	MTB L2	80	486809	4351633	129200	11	5.17	OK
	1703	GCA_001325605.1	MTB L2	77	402971	4376995	137318	11	6.08	OK
	1704	GCA_001325705.1	MTB L2	83	305447	4351109	125259	13	1.52	OK
	1705	GCA_001325745.1	MTB L2	83	278430	4356457	125201	13	11.68	OK
	1706	GCA_001325765.1	MTB L2	83	493387	4355651	107338	12	7.65	OK
	1707	GCA_001325785.1	MTB L2	80	239407	4350291	125171	13	0.57	OK
	1708	GCA_001325805.1	MTB L2	86	295351	4352385	114234	13	4.66	OK
	1709	GCA_001325825.1	MTB L2	78	313113	4354548	136830	12	4.59	OK
	1710	GCA_001325865.1	MTB L2	92	294767	4357796	106346	14	1.93	OK
	1711	GCA_001325885.1	MTB L2	89	230053	4349205	103183	15	7.93	OK
	1712	GCA_001325905.1	MTB L2	75	266782	4356409	136630	12	0.73	OK
	1713	GCA_001325945.1	MTB L2	79	365207	4352808	125150	12	4.85	OK
	1714	GCA_001325965.1	MTB L2	76	231286	4356714	138638	12	4.98	OK
	1715	GCA_001326025.1	MTB L2	83	393716	4353145	108937	13	4.27	OK
	1716	GCA_001326045.1	MTB L2	81	296828	4353378	125433	12	10.43	OK
	1717	GCA_001327715.1	MTB L2	177	211715	4306514	67426	21	109.04	careful
	1718	GCA_001345355.1	MTB L2	229	131766	4276268	45680	31	33.16	OK
	1719	GCA_001350475.1	MTB L2	99	438394	4360936	124297	12	0	OK
	1720	GCA_001350575.1	MTB L2	110	281571	4357008	106029	15	0.37	OK
	1721	GCA_001350595.1	MTB L2	93	501626	4362366	124246	11	0.02	OK
	1722	GCA_001350635.1	MTB L2	112	295594	4360891	99132	14	0.3	OK
	1723	GCA_001350655.1	MTB L2	100	269282	4359086	101812	14	0.07	OK
	1724	GCA_001350715.1	MTB L2	111	627094	4363545	124246	11	0	OK
	1725	GCA_001350755.1	MTB L2	120	261013	4354751	101815	15	0.25	OK
	1726	GCA_001350855.1	MTB L2	116	295462	4364890	114707	13	1.65	OK
	1727	GCA_001375715.1	MTB L2	98	295592	4362591	107013	13	1.49	OK
	1728	GCA_001375735.1	MTB L2	109	526869	4366232	108838	12	0.25	OK
	1729	GCA_001375775.1	MTB L2	109	249940	4365600	121472	13	0.14	OK
	1730	GCA_001375855.1	MTB L2	109	295590	4362670	106472	13	0	OK
	1731	GCA_001375875.1	MTB L2	82	295507	4356042	125395	12	11.89	OK
	1732	GCA_001375915.1	MTB L2	104	283117	4367595	118830	13	0.32	OK
	1733	GCA_001375935.1	MTB L2	163	206098	4356942	82964	16	6.82	OK
	1734	GCA_001375975.1	MTB L2	111	295489	4362752	102008	15	1.1	OK
	1735	GCA_001376015.1	MTB L2	110	578352	4366598	122554	12	0.8	OK
	1736	GCA_001376035.1	MTB L2	104	295747	4365841	122556	13	1.28	OK
	1737	GCA_001376055.1	MTB L2	72	674060	4350362	131750	10	8	OK
	1738	GCA_001376115.1	MTB L2	103	578359	4363261	107347	12	4.08	OK
	1739	GCA_001376135.1	MTB L2	108	578297	4364616	122543	11	0	OK
	1740	GCA_001376175.1	MTB L2	111	295588	4361963	122540	12	0	OK
	1741	GCA_001376195.1	MTB L2	112	295551	4365577	106748	13	0.8	OK
	1742	GCA_001376215.1	MTB L2	104	526833	4362825	106450	12	0	OK
	1743	GCA_001376235.1	MTB L2	76	292524	4351582	114573	13	10.04	OK
	1744	GCA_001376295.1	MTB L2	109	295489	4364146	106458	14	1.08	OK
	1745	GCA_001376315.1	MTB L2	117	233822	4365554	105672	14	0.02	OK
	1746	GCA_001376335.1	MTB L2	80	487321	4358239	136440	10	3.19	OK
	1747	GCA_001376355.1	MTB L2	107	578259	4363802	107337	12	0.41	OK
	1748	GCA_001376395.1	MTB L2	79	502482	4351182	126668	11	17.88	OK
	1749	GCA_001376435.1	MTB L2	111	295591	4365140	118869	12	11.41	OK
	1750	GCA_001376455.1	MTB L2	111	295527	4363936	121151	13	68.81	OK
	1751	GCA_001376475.1	MTB L2	111	393327	4366614	106419	14	0.53	OK
	1752	GCA_001376495.1	MTB L2	99	536179	4353417	125419	11	0.6	OK
	1753	GCA_001376515.1	MTB L2	120	295536	4357165	123633	13	0.32	OK
	1754	GCA_001376535.1	MTB L2	109	393357	4365778	122560	13	3.34	OK
	1755	GCA_001376555.1	MTB L2	83	435697	4355042	106430	12	7.81	OK
	1756	GCA_001376575.1	MTB L2	109	295584	4360482	122567	13	0.48	OK
	1757	GCA_001376635.1	MTB L2	102	526628	4362625	125427	11	1.54	OK
	1758	GCA_001376715.1	MTB L2	115	233869	4355766	100601	14	0.34	OK
	1759	GCA_001376755.1	MTB L2	113	296987	4362838	107352	13	0.05	OK
	1760	GCA_001376775.1	MTB L2	104	233548	4363081	109642	14	0.55	OK
	1761	GCA_001376835.1	MTB L2	118	295615	4357876	122562	12	0	OK
	1762	GCA_001376895.1	MTB L2	119	233635	4362866	102037	14	0.71	OK
	1763	GCA_001376915.1	MTB L2	110	297029	4362401	105602	13	0.44	OK
	1764	GCA_001376935.1	MTB L2	106	295585	4363706	106510	13	0.25	OK
	1765	GCA_001376975.1	MTB L2	77	296645	4355282	163042	10	1.13	OK
	1766	GCA_001377075.1	MTB L2	77	296956	4355002	131747	12	15.98	OK
	1767	GCA_001377115.1	MTB L2	102	295576	4363503	106967	13	1.08	OK
	1768	GCA_001377155.1	MTB L2	108	295579	4364341	122546	13	4.06	OK
	1769	GCA_001377215.1	MTB L2	111	295442	4364204	122400	13	0.02	OK
	1770	GCA_001377235.1	MTB L2	79	507173	4355463	161827	9	5.21	OK
	1771	GCA_001377255.1	MTB L2	103	293055	4367200	110689	13	0.07	OK
	1772	GCA_001377275.1	MTB L2	107	269537	4362916	122559	13	0.25	OK
	1773	GCA_001377295.1	MTB L2	81	330346	4352597	125343	12	7.51	OK
	1774	GCA_001377355.1	MTB L2	104	295676	4357141	124240	12	2.87	OK
	1775	GCA_001377395.1	MTB L2	109	393333	4365065	108819	13	1.97	OK
	1776	GCA_001377415.1	MTB L2	79	296880	4350651	136544	12	4.23	OK
	1777	GCA_001377435.1	MTB L2	115	295555	4361414	114592	13	4.04	OK
	1778	GCA_001377455.1	MTB L2	78	526716	4357015	161223	9	2.71	OK
	1779	GCA_001377495.1	MTB L2	93	233891	4355397	105809	14	0.73	OK
	1780	GCA_001377555.1	MTB L2	77	487164	4348236	136397	9	2.48	OK
	1781	GCA_001377575.1	MTB L2	76	393196	4348033	161932	10	15.87	OK
	1782	GCA_001377595.1	MTB L2	82	578189	4356291	131748	11	7.94	OK
	1783	GCA_001377635.1	MTB L2	83	338682	4355263	122503	13	2.89	OK
	1784	GCA_001377675.1	MTB L2	109	295493	4362303	106331	13	0.02	OK
	1785	GCA_001377715.1	MTB L2	110	295618	4358764	125439	12	0.76	OK
	1786	GCA_001377775.1	MTB L2	73	296909	4354714	136430	11	6.68	OK
	1787	GCA_001377835.1	MTB L2	107	575423	4358532	122526	12	0.76	OK
	1788	GCA_001377875.1	MTB L2	115	294996	4362514	125276	12	0.55	OK
	1789	GCA_001377895.1	MTB L2	116	295578	4364173	106743	14	0	OK
	1790	GCA_001377935.1	MTB L2	86	468469	4356687	106370	13	7.28	OK
	1791	GCA_001377995.1	MTB L2	112	297029	4362155	107343	13	0.02	OK
	1792	GCA_001378015.1	MTB L2	109	295599	4363035	109868	13	0	OK
	1793	GCA_001378035.1	MTB L2	109	295570	4361359	107149	13	0.37	OK
	1794	GCA_001378055.1	MTB L2	80	393119	4357534	125406	12	16.29	OK
	1795	GCA_001378075.1	MTB L2	105	295596	4361858	122546	13	2.18	OK
	1796	GCA_001378095.1	MTB L2	105	523637	4358039	131823	10	0.96	OK
	1797	GCA_001378115.1	MTB L2	111	295579	4362305	106338	14	0.71	OK
	1798	GCA_001378135.1	MTB L2	108	526909	4365873	122549	12	0.82	OK
	1799	GCA_001378195.1	MTB L2	96	484501	4358352	122554	12	0.78	OK
	1800	GCA_001378235.1	MTB L2	114	295535	4361053	101799	14	6.54	OK
	1801	GCA_001378255.1	MTB L2	106	523659	4361532	122547	12	0.05	OK
	1802	GCA_001378315.1	MTB L2	116	578300	4363771	106876	12	0	OK
	1803	GCA_001378335.1	MTB L2	112	295528	4361519	101801	14	1.28	OK
	1804	GCA_001378355.1	MTB L2	108	296944	4365222	106351	14	1.03	OK
	1805	GCA_001378415.1	MTB L2	103	295582	4351663	106474	13	0.05	OK
	1806	GCA_001378435.1	MTB L2	109	526840	4360749	122569	12	2.18	OK
	1807	GCA_001378455.1	MTB L2	114	233628	4369030	104797	15	4.6	OK
	1808	GCA_001378475.1	MTB L2	124	230369	4365940	98864	15	3.78	OK
	1809	GCA_001378515.1	MTB L2	113	295597	4367193	108509	13	1.08	OK
	1810	GCA_001378535.1	MTB L2	102	230464	4370459	114774	13	0.71	OK
	1811	GCA_001378555.1	MTB L2	114	230312	4367521	122528	14	1.28	OK
	1812	GCA_001378595.1	MTB L2	113	295516	4362133	101971	15	3.65	OK
	1813	GCA_001378635.1	MTB L2	122	295629	4362535	99175	14	8.73	OK
	1814	GCA_001378655.1	MTB L2	105	529788	4369026	122534	12	0.5	OK
	1815	GCA_001378675.1	MTB L2	122	294618	4370369	101929	14	2.81	OK
	1816	GCA_001378695.1	MTB L2	114	523756	4366148	122534	12	0.6	OK
	1817	GCA_001378755.1	MTB L2	105	295593	4365132	99191	14	1.01	OK
	1818	GCA_001378775.1	MTB L2	118	294546	4366460	99191	14	0.39	OK
	1819	GCA_001378795.1	MTB L2	112	527057	4373613	125487	11	0.94	OK
	1820	GCA_001378815.1	MTB L2	109	295719	4361665	122529	13	1.08	OK
	1821	GCA_001378855.1	MTB L2	109	529814	4368292	103879	12	0.71	OK
	1822	GCA_001378875.1	MTB L2	112	295572	4359426	99246	14	3.23	OK
	1823	GCA_001378895.1	MTB L2	130	205539	4363700	93994	16	3.12	OK
	1824	GCA_001378915.1	MTB L2	114	295601	4367703	107428	13	4.14	OK
	1825	GCA_001378975.1	MTB L2	121	292994	4364973	122576	13	4.03	OK
	1826	GCA_001378995.1	MTB L2	123	295511	4366271	99254	15	6.66	OK
	1827	GCA_001379055.1	MTB L2	113	295592	4363576	107281	14	0.94	OK
	1828	GCA_001379115.1	MTB L2	109	526880	4367497	110652	12	4.67	OK
	1829	GCA_001379135.1	MTB L2	105	526885	4373809	126659	11	1.65	OK
	1830	GCA_001379175.1	MTB L2	119	295602	4366133	103965	14	0.02	OK
	1831	GCA_001379235.1	MTB L2	115	291471	4366532	104105	14	0.8	OK
	1832	GCA_001379295.1	MTB L2	131	230442	4370578	101985	15	5.86	OK
	1833	GCA_001379315.1	MTB L2	110	529635	4365095	101986	13	0.32	OK
	1834	GCA_001379335.1	MTB L2	108	295612	4365232	99191	14	2.06	OK
	1835	GCA_001379375.1	MTB L2	119	295599	4365784	101928	14	3.28	OK
	1836	GCA_001379395.1	MTB L2	128	295601	4370419	99030	15	3.82	OK
	1837	GCA_001379415.1	MTB L2	109	230463	4363743	101854	14	1.03	OK
	1838	GCA_001379475.1	MTB L2	107	295548	4366561	109136	13	12.46	OK
	1839	GCA_001379535.1	MTB L2	115	526813	4368254	102449	13	9.82	OK
	1840	GCA_001379555.1	MTB L2	119	230455	4368803	107277	14	0.05	OK
	1841	GCA_001379575.1	MTB L2	103	288931	4355555	114024	13	0.41	OK
	1842	GCA_001379615.1	MTB L2	108	268399	4364904	101812	14	11.43	OK
	1843	GCA_001379695.1	MTB L2	114	295551	4369439	104025	14	0.37	OK
	1844	GCA_001379735.1	MTB L2	121	295472	4367191	99084	15	0.25	OK
	1845	GCA_001379755.1	MTB L2	108	295597	4369509	116145	13	0.6	OK
	1846	GCA_001379815.1	MTB L2	113	230418	4353304	122569	13	17.44	OK
	1847	GCA_001379855.1	MTB L2	151	281234	4390223	102557	14	1.25	OK
	1848	GCA_001379875.1	MTB L2	110	529645	4367995	123715	12	6.18	OK
	1849	GCA_001379895.1	MTB L2	113	232797	4365333	101804	14	0.8	OK
	1850	GCA_001379915.1	MTB L2	122	230497	4368761	98843	15	9.48	OK
	1851	GCA_001379935.1	MTB L2	109	295552	4365163	108820	13	1.76	OK
	1852	GCA_001379955.1	MTB L2	116	299234	4364647	107290	13	10.4	OK
	1853	GCA_001379975.1	MTB L2	111	230382	4368219	108845	14	5.24	OK
	1854	GCA_001379995.1	MTB L2	106	527007	4367354	126837	12	0.34	OK
	1855	GCA_001380015.1	MTB L2	102	393332	4366780	122544	13	3.64	OK
	1856	GCA_001380035.1	MTB L2	102	291571	4364895	122572	13	0.87	OK
	1857	GCA_001380095.1	MTB L2	118	295522	4363522	103952	13	0.44	OK
	1858	GCA_001380135.1	MTB L2	106	523723	4368847	126838	11	0.07	OK
	1859	GCA_001380155.1	MTB L2	109	526853	4352604	101925	13	0	OK
	1860	GCA_001380175.1	MTB L2	131	230378	4362751	93979	17	5.94	OK
	1861	GCA_001380215.1	MTB L2	118	233879	4369377	98841	15	1.28	OK
	1862	GCA_001380255.1	MTB L2	127	233827	4364868	98843	15	7.88	OK
	1863	GCA_001380315.1	MTB L2	115	295527	4366607	99836	15	0.09	OK
	1864	GCA_001380335.1	MTB L2	114	295586	4366967	107346	14	4.51	OK
	1865	GCA_001380355.1	MTB L2	118	230354	4366648	125504	14	0.02	OK
	1866	GCA_001380375.1	MTB L2	142	295527	4383185	99247	15	4.2	OK
	1867	GCA_001380395.1	MTB L2	107	526942	4381668	118823	12	2.05	OK
	1868	GCA_001380435.1	MTB L2	103	295599	4368019	106086	13	1.05	OK
	1869	GCA_001380475.1	MTB L2	108	295397	4364007	122369	13	1.08	OK
	1870	GCA_001380495.1	MTB L2	114	393866	4360729	105682	14	15.48	OK
	1871	GCA_001380515.1	MTB L2	99	302788	4368063	136524	11	0.02	OK
	1872	GCA_001380555.1	MTB L2	105	295595	4368075	114616	13	6.71	OK
	1873	GCA_001380575.1	MTB L2	111	296042	4368091	101958	14	5.08	OK
	1874	GCA_001380595.1	MTB L2	122	230409	4364234	98847	16	6.62	OK
	1875	GCA_001380615.1	MTB L2	110	233739	4367228	108529	14	3.76	OK
	1876	GCA_001380635.1	MTB L2	117	256925	4366719	101845	15	5.04	OK
	1877	GCA_001380655.1	MTB L2	128	230428	4369708	104831	14	6.66	OK
	1878	GCA_001380695.1	MTB L2	114	295514	4367571	104777	15	11.79	OK
	1879	GCA_001380735.1	MTB L2	122	338534	4368566	96311	16	9.41	OK
	1880	GCA_001380755.1	MTB L2	121	295686	4363301	99246	15	1.47	OK
	1881	GCA_001380775.1	MTB L2	130	229972	4363637	98841	15	9.49	OK
	1882	GCA_001380795.1	MTB L2	108	295520	4368027	106338	14	0.11	OK
	1883	GCA_001380815.1	MTB L2	121	364047	4364995	122541	13	8.41	OK
	1884	GCA_001380895.1	MTB L2	116	295836	4364590	104777	14	2.96	OK
	1885	GCA_001380915.1	MTB L2	105	230337	4365006	125463	13	0.44	OK
	1886	GCA_001380935.1	MTB L2	117	230310	4368135	114623	14	20.19	OK
	1887	GCA_001380955.1	MTB L2	103	234814	4363952	114964	14	2.13	OK
	1888	GCA_001380975.1	MTB L2	117	230358	4365401	96507	16	11.16	OK
	1889	GCA_001380995.1	MTB L2	105	295501	4369505	125482	12	0.43	OK
	1890	GCA_001381015.1	MTB L2	102	528975	4364499	125485	11	0	OK
	1891	GCA_001381035.1	MTB L2	125	301363	4362833	136597	12	0.02	OK
	1892	GCA_001381055.1	MTB L2	111	523793	4359618	122529	12	0.37	OK
	1893	GCA_001381075.1	MTB L2	118	364060	4375263	98945	14	8.34	OK
	1894	GCA_001381095.1	MTB L2	107	313352	4366862	99187	14	2.66	OK
	1895	GCA_001381115.1	MTB L2	113	295951	4364999	108761	13	0.02	OK
	1896	GCA_001381135.1	MTB L2	86	526735	4367336	125500	11	0.3	OK
	1897	GCA_001381175.1	MTB L2	120	295526	4367285	101934	15	0.94	OK
	1898	GCA_001381235.1	MTB L2	125	229529	4365322	102027	14	0.5	OK
	1899	GCA_001381255.1	MTB L2	120	233784	4355232	122536	13	16.67	OK
	1900	GCA_001381275.1	MTB L2	106	230496	4371032	98841	15	9.04	OK
	1901	GCA_001381295.1	MTB L2	112	289935	4364308	109872	13	0.89	OK
	1902	GCA_001381315.1	MTB L2	113	295612	4366903	96356	15	0.05	OK
	1903	GCA_001381355.1	MTB L2	122	364158	4367838	101922	14	1.79	OK
	1904	GCA_001381415.1	MTB L2	107	578308	4368325	113544	12	0	OK
	1905	GCA_001381455.1	MTB L2	117	296667	4372027	100256	14	1.51	OK
	1906	GCA_001381495.1	MTB L2	112	295473	4367573	98841	15	9.78	OK
	1907	GCA_001381555.1	MTB L2	125	233788	4365809	98835	15	5.13	OK
	1908	GCA_001381595.1	MTB L2	113	295609	4366604	102104	14	1.33	OK
	1909	GCA_001381615.1	MTB L2	131	230269	4364765	107290	14	18.74	OK
	1910	GCA_001381635.1	MTB L2	118	294578	4366708	104009	14	2.63	OK
	1911	GCA_001381655.1	MTB L2	101	233792	4364649	122534	13	2.86	OK
	1912	GCA_001381675.1	MTB L2	111	393332	4368419	106347	14	10.76	OK
	1913	GCA_001381695.1	MTB L2	112	529803	4366856	107359	12	2.5	OK
	1914	GCA_001381715.1	MTB L2	107	295597	4365145	107388	13	6.12	OK
	1915	GCA_001381735.1	MTB L2	105	293129	4363680	103619	14	0.96	OK
	1916	GCA_001381755.1	MTB L2	130	295569	4364408	99188	15	36.43	OK
	1917	GCA_001381835.1	MTB L2	115	232146	4368299	99027	14	3.02	OK
	1918	GCA_001381855.1	MTB L2	124	294566	4366276	99246	14	12.92	OK
	1919	GCA_001381895.1	MTB L2	108	301786	4368529	122523	13	0.6	OK
	1920	GCA_001381915.1	MTB L2	112	295552	4367588	101962	14	5.36	OK
	1921	GCA_001381955.1	MTB L2	112	362416	4369367	106394	14	6.89	OK
	1922	GCA_001382015.1	MTB L2	122	295557	4367040	95998	16	0.73	OK
	1923	GCA_001382035.1	MTB L2	116	295609	4365896	113097	13	3.41	OK
	1924	GCA_001382055.1	MTB L2	127	233830	4365932	93971	16	140.61	careful
	1925	GCA_001382075.1	MTB L2	106	393235	4364842	112950	13	0	OK
	1926	GCA_001382095.1	MTB L2	118	232250	4358208	122541	13	6.08	OK
	1927	GCA_001382155.1	MTB L2	118	309521	4368298	99181	14	0.34	OK
	1928	GCA_001382175.1	MTB L2	121	232302	4367360	101915	14	4.63	OK
	1929	GCA_001382195.1	MTB L2	116	295590	4369144	122541	13	9.2	OK
	1930	GCA_001382235.1	MTB L2	108	529776	4364759	108641	12	1.65	OK
	1931	GCA_001382255.1	MTB L2	117	232282	4367055	99031	15	2.68	OK
	1932	GCA_001382275.1	MTB L2	111	292624	4363391	122575	13	9.51	OK
	1933	GCA_001382355.1	MTB L2	131	204636	4365492	96377	16	5.34	OK
	1934	GCA_001382375.1	MTB L2	115	230475	4354888	115025	14	9.92	OK
	1935	GCA_001382395.1	MTB L2	107	295601	4365733	115927	13	3.94	OK
	1936	GCA_001382415.1	MTB L2	117	230415	4367257	104832	14	0.62	OK
	1937	GCA_001382455.1	MTB L2	116	232246	4372883	98841	16	10.34	OK
	1938	GCA_001382495.1	MTB L2	109	295596	4367731	122556	13	2.01	OK
	1939	GCA_001382555.1	MTB L2	105	295592	4368557	115348	13	10.44	OK
	1940	GCA_001382575.1	MTB L2	106	501589	4368066	99031	14	3.23	OK
	1941	GCA_001382595.1	MTB L2	106	233759	4360713	108950	14	0.57	OK
	1942	GCA_001382615.1	MTB L2	114	293179	4367654	107415	14	9.94	OK
	1943	GCA_001382675.1	MTB L2	113	526919	4365892	107342	12	2.02	OK
	1944	GCA_001382695.1	MTB L2	118	315932	4367028	102219	13	1.4	OK
	1945	GCA_001382755.1	MTB L2	118	230493	4374403	98833	14	5.69	OK
	1946	GCA_001382775.1	MTB L2	110	295513	4365714	104144	14	0.3	OK
	1947	GCA_001382795.1	MTB L2	113	526731	4367593	99028	13	0.87	OK
	1948	GCA_001382835.1	MTB L2	119	230455	4369762	99110	14	4.26	OK
	1949	GCA_001382855.1	MTB L2	117	393332	4369417	101811	14	1.08	OK
	1950	GCA_001382875.1	MTB L2	121	230489	4365626	107415	14	15.46	OK
	1951	GCA_001382895.1	MTB L2	109	295629	4365509	122542	13	1.08	OK
	1952	GCA_001382915.1	MTB L2	117	232254	4362964	113206	14	2.75	OK
	1953	GCA_001382955.1	MTB L2	103	269952	4367700	108515	13	3.37	OK
	1954	GCA_001382975.1	MTB L2	111	393332	4370655	101818	14	0.11	OK
	1955	GCA_001382995.1	MTB L2	105	295933	4367663	123312	13	3.25	OK
	1956	GCA_001383095.1	MTB L2	127	295594	4367923	102005	14	0.27	OK
	1957	GCA_001383115.1	MTB L2	111	295588	4367101	107270	13	8.13	OK
	1958	GCA_001383155.1	MTB L2	120	267752	4366166	116630	13	12.83	OK
	1959	GCA_001383175.1	MTB L2	113	293128	4367811	122542	13	0.8	OK
	1960	GCA_001383195.1	MTB L2	116	232271	4364961	110679	14	0.34	OK
	1961	GCA_001383235.1	MTB L2	108	295598	4365378	108758	13	0.02	OK
	1962	GCA_001383295.1	MTB L2	118	230378	4368621	122576	14	0.64	OK
	1963	GCA_001383335.1	MTB L2	117	232650	4370521	103918	14	4.92	OK
	1964	GCA_001383355.1	MTB L2	115	295548	4359218	122565	13	7.32	OK
	1965	GCA_001383375.1	MTB L2	112	295899	4363515	122529	13	0.28	OK
	1966	GCA_001383395.1	MTB L2	119	233767	4365529	98883	16	10.54	OK
	1967	GCA_001383415.1	MTB L2	105	295612	4365056	117092	13	0.09	OK
	1968	GCA_001383455.1	MTB L2	114	295742	4371707	103886	14	1.78	OK
	1969	GCA_001383475.1	MTB L2	103	295573	4361435	122537	13	0.5	OK
	1970	GCA_001383555.1	MTB L2	115	295604	4363107	122565	13	0.94	OK
	1971	GCA_001383595.1	MTB L2	114	295516	4364509	101880	14	0.78	OK
	1972	GCA_001383615.1	MTB L2	115	230480	4362224	99256	14	3.83	OK
	1973	GCA_001383655.1	MTB L2	99	529579	4374233	122576	12	1.76	OK
	1974	GCA_001383675.1	MTB L2	112	230502	4364792	99249	14	1.15	OK
	1975	GCA_001383715.1	MTB L2	117	295600	4369940	101910	14	0.55	OK
	1976	GCA_001383755.1	MTB L2	103	295619	4366320	114751	13	0.02	OK
	1977	GCA_001383775.1	MTB L2	103	232838	4365771	114935	14	1.86	OK
	1978	GCA_001383795.1	MTB L2	114	295737	4367089	99191	14	13.58	OK
	1979	GCA_001383815.1	MTB L2	109	526654	4362799	122542	12	0.76	OK
	1980	GCA_001383835.1	MTB L2	107	295391	4366658	106311	14	0.71	OK
	1981	GCA_001383895.1	MTB L2	107	295597	4368370	113184	13	0.11	OK
	1982	GCA_001383915.1	MTB L2	127	232295	4367232	99031	15	3.59	OK
	1983	GCA_001383935.1	MTB L2	110	526898	4369475	109150	12	0.6	OK
	1984	GCA_001383955.1	MTB L2	117	230735	4366993	101805	14	0.57	OK
	1985	GCA_001383975.1	MTB L2	106	293101	4367287	123288	13	4.03	OK
	1986	GCA_001383995.1	MTB L2	115	364019	4368741	108941	14	4.51	OK
	1987	GCA_001384015.1	MTB L2	119	230480	4365824	98841	15	6.8	OK
	1988	GCA_001384035.1	MTB L2	117	232309	4368080	101953	15	8.81	OK
	1989	GCA_001384075.1	MTB L2	108	230277	4367276	106368	15	6.75	OK
	1990	GCA_001384095.1	MTB L2	108	233978	4366841	122382	14	3.18	OK
	1991	GCA_001384115.1	MTB L2	106	295556	4366417	122426	13	0.21	OK
	1992	GCA_001384155.1	MTB L2	110	295575	4368138	122572	13	0.07	OK
	1993	GCA_001384195.1	MTB L2	109	364445	4368197	107359	13	1.53	OK
	1994	GCA_001384235.1	MTB L2	106	295501	4364198	106937	15	0.07	OK
	1995	GCA_001384275.1	MTB L2	130	230395	4365139	96422	17	0.62	OK
	1996	GCA_001384295.1	MTB L2	113	526536	4363906	122567	12	6.26	OK
	1997	GCA_001384335.1	MTB L2	109	295576	4369280	122543	13	0.57	OK
	1998	GCA_001384375.1	MTB L2	111	230354	4365734	106367	15	0.48	OK
[truncated: 5,464 more rows]
